# Supplementary material for: Metabolic remodeling and the modulatory role of vitamin D deficiency in African American children and adolescents with obesity
Source: Int J Obes (Lond). 2026 Jan 12;50(4):777–87. doi: 10.1038/s41366-025-02003-0 (PMC13056574; doi:10.1038/s41366-025-02003-0)
Supplement: Supplementary file 2 — Supplementary Table 1,2,3 [file 41366_2025_2003_MOESM2_ESM.xlsx]

## Sheet: sTable1obesity
marker	coef	pval	fdr
L_HDL_CE	-0.562405	3.36171e-24	4.79616e-20
L_HDL_C	-0.551717	4.95229e-23	3.53271e-19
HDL_size	-0.513637	1.33996e-22	6.37241e-19
L_HDL_P	-0.50342	4.18037e-21	1.49103e-17
L_HDL_L	-0.490748	1.91227e-20	5.45646e-17
L_VLDL_L	0.462437	2.37634e-18	4.78923e-15
L_HDL_FC	-0.533606	2.55861e-18	4.78923e-15
L_HDL_PL	-0.497731	2.68549e-18	4.78923e-15
TG_by_PG	0.445555	7.97612e-18	1.26439e-14
XL_VLDL_L	0.447389	2.02951e-17	2.8955e-14
L_VLDL_TG	0.501071	1.2118e-16	1.57171e-13
L_VLDL_FC	0.42848	3.823e-16	4.54523e-13
L_VLDL_P	0.428066	7.64048e-16	8.38513e-13
VLDL_TG	0.430753	1.35371e-15	1.37953e-12
VLDL_size	0.415606	2.00162e-15	1.90381e-12
XL_HDL_CE	-0.461027	8.12939e-15	7.24888e-12
XL_VLDL_P	0.409441	1.42517e-14	1.19605e-11
VLDL_L	0.41173	2.24666e-14	1.78073e-11
L_VLDL_C	0.402439	2.69886e-14	2.02656e-11
XL_VLDL_C	0.402714	2.90819e-14	2.07456e-11
XL_VLDL_CE	0.385222	2.31556e-13	1.55547e-10
L_HDL_CE_pct	-0.623146	2.39857e-13	1.55547e-10
VLDL_PL	0.391865	4.75253e-13	2.94802e-10
Total_TG	0.388206	6.01725e-13	3.54942e-10
M_VLDL_TG	0.37479	6.21963e-13	3.54942e-10
L_HDL_C_pct	-0.68276	8.07361e-13	4.43024e-10
XL_HDL_L	-0.397254	8.65527e-13	4.57351e-10
GlycA	0.372422	1.10692e-12	5.64015e-10
HDL_CE	-0.356557	1.74322e-12	8.57605e-10
L_VLDL_CE	0.372951	2.14946e-12	1.02221e-09
XL_HDL_C	-0.426119	3.75969e-12	1.7236e-09
VLDL_FC	0.37504	3.86592e-12	1.7236e-09
S_VLDL_P	0.378312	6.07657e-12	2.6271e-09
S_VLDL_L	0.374882	7.23521e-12	3.03602e-09
HDL_C	-0.342352	1.16703e-11	4.75716e-09
S_VLDL_CE	0.369072	1.39843e-11	5.54207e-09
XL_HDL_TG_pct	0.372812	1.93381e-11	7.45668e-09
VLDL_P	0.362267	2.69097e-11	1.01032e-08
S_HDL_TG_pct	0.352477	3.36488e-11	1.23094e-08
M_VLDL_L	0.348799	4.5038e-11	1.60639e-08
XL_VLDL_FC	0.34374	6.74502e-11	2.3471e-08
VLDL_C	0.35214	7.49264e-11	2.54518e-08
XL_HDL_P	-0.386725	8.30068e-11	2.75409e-08
S_VLDL_C	0.351846	9.86847e-11	3.19985e-08
S_HDL_TG	0.342795	1.74538e-10	5.53364e-08
S_VLDL_PL	0.340293	3.34113e-10	1.03626e-07
M_VLDL_P	0.334598	4.79329e-10	1.45502e-07
VLDL_CE	0.334473	6.52968e-10	1.94081e-07
XL_HDL_C_pct	0.347801	9.62553e-10	2.8026e-07
M_HDL_C_pct	-0.329539	1.00802e-09	2.87629e-07
HDL_L	-0.307497	1.18675e-09	3.31986e-07
L_LDL_FC_pct	-0.322625	1.22162e-09	3.35169e-07
M_HDL_CE	-0.300209	3.34454e-09	9.00313e-07
Gly	-0.311106	3.73078e-09	9.76579e-07
M_HDL_CE_pct	-0.320753	3.76476e-09	9.76579e-07
HDL_PL	-0.2977	4.34709e-09	1.1075e-06
XL_VLDL_PL	0.309878	4.6699e-09	1.16887e-06
MUFA_pct	0.316323	4.99759e-09	1.22932e-06
M_VLDL_PL	0.305413	7.80453e-09	1.88724e-06
S_VLDL_FC	0.310099	9.58868e-09	2.28003e-06
M_HDL_C	-0.288329	1.22782e-08	2.87168e-06
HDL_FC	-0.285097	1.6569e-08	3.81274e-06
S_LDL_TG	0.300369	2.7642e-08	6.25982e-06
XL_VLDL_TG	0.266357	2.90709e-08	6.48054e-06
ApoB	0.297192	3.03003e-08	6.65068e-06
M_VLDL_FC	0.297301	3.15364e-08	6.81711e-06
L_LDL_P	0.295627	3.31513e-08	7.05925e-06
LDL_P	0.294613	3.67878e-08	7.71841e-06
M_LDL_P	0.293386	3.95159e-08	8.17062e-06
PUFA_by_MUFA	-0.285001	5.59547e-08	1.14044e-05
S_VLDL_TG	0.296144	6.23466e-08	1.25282e-05
M_HDL_PL_pct	0.274452	6.85933e-08	1.3592e-05
M_HDL_P	-0.269696	9.11784e-08	1.78198e-05
Tyr	0.278954	1.6164e-07	3.11638e-05
M_LDL_FC_pct	-0.277712	2.09158e-07	3.97875e-05
ApoA1	-0.261008	2.28601e-07	4.29137e-05
XL_HDL_FC_pct	0.236919	2.41603e-07	4.47655e-05
XS_VLDL_FC	0.273801	2.50616e-07	4.58402e-05
XS_VLDL_P	0.278277	2.8146e-07	5.08303e-05
L_VLDL_PL	0.255272	3.22235e-07	5.74665e-05
XS_VLDL_L	0.276474	3.36353e-07	5.92438e-05
XXL_VLDL_CE	0.275068	3.42871e-07	5.92928e-05
M_HDL_L	-0.257425	3.44943e-07	5.92928e-05
M_LDL_TG	0.27113	3.52856e-07	5.99309e-05
M_LDL_CE_pct	0.256341	4.20412e-07	7.0565e-05
XL_VLDL_CE_pct	-0.265262	4.392e-07	7.28612e-05
XL_HDL_PL	-0.312548	4.69635e-07	7.70147e-05
LDL_TG	0.26791	5.00387e-07	8.11252e-05
XXL_VLDL_P	0.264238	5.37059e-07	8.60924e-05
M_VLDL_CE_pct	-0.409872	5.46596e-07	8.66477e-05
M_LDL_CE	0.258431	5.89076e-07	9.23554e-05
Remnant_C	0.263833	9.06622e-07	0.000140595
M_HDL_PL	-0.248144	9.9777e-07	0.000153067
L_LDL_TG	0.257718	1.24799e-06	0.000189415
S_LDL_P	0.259662	1.28714e-06	0.000193301
S_LDL_L	0.254965	1.33269e-06	0.000198057
M_LDL_L	0.250283	1.40711e-06	0.000206961
S_LDL_CE	0.251688	1.7376e-06	0.000252963
S_HDL_PL_pct	-0.26102	1.77639e-06	0.000255998
S_LDL_PL	0.252621	1.90648e-06	0.000271998
M_LDL_PL	0.246866	1.93675e-06	0.000273581
XXL_VLDL_C	0.254126	2.2078e-06	0.000306799
M_LDL_C	0.245457	2.21492e-06	0.000306799
XL_VLDL_C_pct	-0.244186	3.21467e-06	0.000440997
XS_VLDL_C	0.249277	3.79234e-06	0.000515289
S_LDL_C	0.240899	4.53518e-06	0.00061041
Val	0.237733	5.21438e-06	0.000695267
M_VLDL_C	0.244937	6.34791e-06	0.000838571
non_HDL_C	0.238163	6.5648e-06	0.000855858
Omega_6_pct	-0.229805	6.59875e-06	0.000855858
MUFA	0.235915	7.20045e-06	0.000925485
IDL_TG	0.24216	7.53433e-06	0.000959753
M_HDL_TG_pct	0.228946	9.1824e-06	0.00115934
M_HDL_FC	-0.218005	9.76205e-06	0.00122171
LDL_PL	0.227126	1.4478e-05	0.00179616
XS_VLDL_TG	0.237273	1.50813e-05	0.00185487
IDL_P	0.231783	1.53985e-05	0.00187769
XS_VLDL_CE	0.229298	2.14577e-05	0.00259438
LDL_CE	0.218843	2.57211e-05	0.0030722
LDL_L	0.219536	2.58404e-05	0.0030722
L_HDL_PL_pct	0.649495	3.94466e-05	0.00465112
XS_VLDL_PL	0.198323	4.3568e-05	0.00509496
Total_BCAA	0.213136	4.98175e-05	0.00577842
XXL_VLDL_L	0.212942	5.02874e-05	0.00578589
PUFA_pct	-0.202752	5.37741e-05	0.00613756
LDL_C	0.208818	6.14775e-05	0.00696111
XXL_VLDL_PL	0.212119	6.22654e-05	0.00699481
Clinical_LDL_C	0.208564	6.81546e-05	0.00759657
M_LDL_FC	0.20575	7.96228e-05	0.00880603
L_LDL_PL	0.205667	8.57019e-05	0.00940545
His	-0.214901	8.99984e-05	0.00980158
M_VLDL_C_pct	-0.218296	9.29529e-05	0.0100467
S_LDL_FC	0.201775	0.000120693	0.0129468
L_LDL_L	0.19924	0.000134719	0.0143435
L_LDL_CE	0.197126	0.000150621	0.0159179
L_HDL_TG_pct	0.194626	0.000272093	0.0285438
M_LDL_TG_pct_by_L_HDL_PL	-0.0113761	0.000275587	0.0286993
XL_VLDL_TG_pct_by_L_HDL_TG	0.0278248	0.000281624	0.0291154
L_LDL_C	0.188392	0.000303566	0.0311581
M_VLDL_CE	0.226241	0.000322673	0.0328827
IDL_PL	0.191984	0.000332099	0.0336032
HDL_P	-0.177234	0.000410173	0.0412108
LDL_FC	0.178035	0.000679108	0.0677541
S_LDL_C_pct_by_L_HDL_PL	0.00946034	0.000700866	0.0694393
XL_VLDL_PL_pct	0.181899	0.00079423	0.0781468
Total_FA	0.175091	0.00082528	0.0806457
Leu	0.177814	0.000950998	0.0922985
M_LDL_C_pct_by_L_HDL_PL	0.0101807	0.00106385	0.102553
IDL_TG_pct_by_L_HDL_PL	-0.0106998	0.00110909	0.106197
L_LDL_TG_pct_by_L_HDL_PL	-0.0117006	0.00118774	0.11297
S_LDL_C_pct_by_L_HDL_FC	-0.00420591	0.00135334	0.127868
SFA	0.168231	0.00137969	0.1295
IDL_L	0.168105	0.00148361	0.137924
XXL_VLDL_FC	0.169732	0.00148877	0.137924
XL_VLDL_FC_pct_by_ApoA1	0.00727522	0.0015955	0.146858
XS_VLDL_PL_pct_by_L_HDL_FC	0.0121375	0.00165349	0.151221
M_LDL_CE_by_L_HDL_FC	-0.00427087	0.00193508	0.175845
M_LDL_L_by_L_HDL_FC	-0.00435214	0.00200865	0.180264
L_VLDL_FC_pct_by_L_HDL_PL	0.00934067	0.00200897	0.180264
IDL_FC	0.165456	0.00202808	0.180842
Total_TG_by_Phosphoglyc	0.0151337	0.00209295	0.184363
TG_by_PG_by_Phosphoglyc	0.0136403	0.00209342	0.184363
XL_HDL_PL_pct	-0.190716	0.0021411	0.186315
L_LDL_L_by_L_HDL_FC	-0.00450352	0.0021417	0.186315
Total_CE_by_L_HDL_FC	-0.00495089	0.00220266	0.190456
L_LDL_FC	0.160079	0.00229504	0.196726
M_LDL_C_by_L_HDL_FC	-0.00413888	0.00230275	0.196726
L_VLDL_C_pct_by_L_HDL_PL	0.00671157	0.00233765	0.198382
L_HDL_FC_pct	-0.413347	0.00235557	0.198382
LDL_L_by_L_HDL_FC	-0.00441566	0.00236385	0.198382
XS_VLDL_CE_pct	-0.165015	0.00239299	0.199654
L_LDL_PL_by_L_HDL_FC	-0.00455281	0.00246062	0.203015
Albumin	-0.154982	0.00247136	0.203015
LDL_CE_by_L_HDL_FC	-0.00419878	0.00247596	0.203015
M_LDL_PL_by_L_HDL_FC	-0.00421675	0.00259559	0.211608
XL_VLDL_PL_pct_by_ApoA1	0.00479931	0.0027208	0.220555
L_VLDL_PL_pct	0.147594	0.00275019	0.221678
Ile	0.161989	0.00277298	0.222259
LDL_C_by_L_HDL_FC	-0.0040976	0.00290199	0.2313
L_LDL_FC_by_L_HDL_FC	-0.0042247	0.00297026	0.234644
L_LDL_C_by_L_HDL_FC	-0.00409199	0.0029873	0.234644
S_LDL_CE_by_L_HDL_FC	-0.00445181	0.00299328	0.234644
L_LDL_CE_by_L_HDL_FC	-0.00404892	0.00302964	0.235726
Total_C_by_L_HDL_FC	-0.00473229	0.00304166	0.235726
non_HDL_C_by_L_HDL_FC	-0.00462613	0.00305666	0.235726
Phe	0.151149	0.00313607	0.24055
VLDL_TG_by_Phosphoglyc	0.0132288	0.0032947	0.251367
IDL_CE_by_L_HDL_FC	-0.00500752	0.00333742	0.252777
HDL_TG	0.156157	0.00334862	0.252777
S_LDL_FC_pct	-0.162135	0.00348868	0.260924
LDL_PL_by_L_HDL_FC	-0.00426797	0.00349312	0.260924
M_VLDL_PL_pct_by_L_HDL_PL	0.0070046	0.00374147	0.278018
LDL_size	0.156717	0.00385349	0.283814
M_HDL_PL_pct_by_Phosphoglyc	0.0126012	0.00385925	0.283814
S_VLDL_C_pct_by_L_HDL_PL	0.00586946	0.00403412	0.295153
IDL_C_by_L_HDL_FC	-0.00494452	0.00409357	0.297075
ApoB_by_ApoA1_by_M_HDL_L	0.000251368	0.00410204	0.297075
Clinical_LDL_C_by_L_HDL_FC	-0.00381203	0.00424131	0.30561
XL_VLDL_FC_pct_by_L_HDL_PL	0.0093134	0.00460703	0.330294
XL_HDL_TG_pct_by_L_HDL_CE	-0.00694942	0.00467005	0.333138
LDL_FC_by_L_HDL_FC	-0.0037808	0.00479529	0.34037
XL_HDL_TG_pct_by_Phosphoglyc	0.0106581	0.00489006	0.345379
M_LDL_PL_pct	-0.143243	0.00491884	0.3457
Total_FA_by_L_HDL_CE	-0.00577755	0.00494704	0.345977
L_HDL_TG_pct_by_Phosphoglyc	0.0123337	0.00510515	0.355241
XL_VLDL_PL_pct_by_L_HDL_PL	0.00986857	0.0051293	0.355241
M_VLDL_PL_pct_by_ApoA1	0.00377965	0.00524563	0.361543
SFA_by_L_HDL_CE	-0.00640554	0.00545338	0.372915
S_VLDL_C_pct_by_ApoA1	0.00600899	0.00546291	0.372915
XS_VLDL_L_by_HDL_CE	0.0103129	0.00564311	0.383382
Omega_6_by_Omega_3	-0.154811	0.00573934	0.388072
XL_VLDL_TG_by_L_HDL_TG	0.010507	0.00583378	0.388936
XS_VLDL_FC_by_HDL_CE	0.0104281	0.00584409	0.388936
S_VLDL_CE_pct_by_L_HDL_PL	0.0055408	0.00585342	0.388936
M_LDL_FC_by_L_HDL_FC	-0.00344164	0.00586117	0.388936
Total_FC	0.145137	0.00593069	0.391728
M_LDL_P_by_L_HDL_FC	-0.00448783	0.00604016	0.395765
IDL_C	0.144646	0.0060473	0.395765
S_LDL_C_by_L_HDL_FC	-0.00384372	0.00609673	0.397178
XS_VLDL_PL_by_HDL_CE	0.0125128	0.00614079	0.397208
XL_VLDL_FC_pct_by_L_HDL_C	0.00739836	0.00615287	0.397208
LA_by_DHA	0.00604412	0.00626173	0.401828
L_VLDL_PL_pct_by_ApoA1	0.00579466	0.00628077	0.401828
S_LDL_TG_pct_by_L_HDL_PL	-0.00782583	0.00649676	0.413791
XS_VLDL_PL_pct_by_M_HDL_L	0.0306517	0.00654376	0.414932
IDL_PL_pct_by_L_HDL_PL	-0.0113172	0.006689	0.421826
M_VLDL_TG_pct_by_L_HDL_PL	-0.00539353	0.00671161	0.421826
S_VLDL_TG_by_Phosphoglyc	0.012452	0.00675798	0.422878
ApoB_by_ApoA1_by_Phosphoglyc	0.00109639	0.00686578	0.427747
non_HDL_C_by_DHA	0.00554683	0.00693748	0.429038
XL_HDL_CE_pct_by_L_HDL_FC	-0.00444983	0.00694664	0.429038
S_LDL_P_by_ApoA1	0.00306797	0.00707599	0.435143
XXL_VLDL_TG_by_M_HDL_L	0.00693615	0.00721267	0.441645
Total_P	-0.134548	0.00734023	0.447534
XS_VLDL_P_by_HDL_CE	0.00936487	0.00747587	0.453865
MUFA_pct_by_M_HDL_L	0.00561016	0.007583	0.458418
M_VLDL_TG_pct_by_ApoA1	-0.0020884	0.00763441	0.459579
Total_FC_by_L_HDL_FC	-0.00411902	0.00777461	0.461228
XL_VLDL_TG_pct	0.124877	0.00777617	0.461228
IDL_C_pct	-0.146249	0.00778132	0.461228
M_VLDL_CE_by_ApoA1	0.0112888	0.00779112	0.461228
Acetoacetate_by_Acetone	-0.0147194	0.00794881	0.467993
IDL_FC_by_L_HDL_FC	-0.00479839	0.007971	0.467993
S_HDL_P_by_L_HDL_FC	-0.00377973	0.00814059	0.475991
IDL_C_by_DHA	0.00725075	0.00822326	0.478862
S_LDL_TG_pct_by_Phosphoglyc	0.0110919	0.00838704	0.486414
XS_VLDL_CE_by_Citrate	-0.0067181	0.00850859	0.490998
ApoB_by_L_HDL_FC	-0.0047436	0.0085349	0.490998
Gln	-0.138997	0.00879357	0.503847
ApoB_by_ApoA1_by_XL_VLDL_CE_pct	-0.00173457	0.00890838	0.508267
XS_VLDL_C_by_Citrate	-0.0066431	0.00894197	0.508267
IDL_CE	0.136268	0.0091801	0.51253
M_VLDL_C_by_L_HDL_FC	-0.00398298	0.009422	0.51253
Creatinine_by_M_VLDL_C_pct	-0.0039772	0.00956193	0.51253
L_VLDL_PL_by_S_HDL_C_pct	0.00280111	0.00968527	0.51253
L_VLDL_TG_pct	-0.23254	0.00981668	0.51253
XS_VLDL_TG_pct_by_L_HDL_PL	-0.00632514	0.00983477	0.51253
Lactate_by_L_HDL_C	-0.00406298	0.0099266	0.51253
IDL_L_by_L_HDL_FC	-0.00434423	0.00995109	0.51253
XS_VLDL_L_by_Citrate	-0.00605575	0.0100386	0.51253
L_VLDL_FC_pct	0.127092	0.0100442	0.51253
Acetate_by_Citrate	0.010395	0.0102186	0.51253
XS_VLDL_P_by_Citrate	-0.00582483	0.0102938	0.51253
LA	0.131248	0.0103325	0.51253
XS_VLDL_C_by_HDL_CE	0.00890186	0.010424	0.51253
L_VLDL_PL_pct_by_S_HDL_C_pct	0.00515769	0.0104529	0.51253
XL_HDL_C_pct_by_ApoA1	-0.00178795	0.0104582	0.51253
M_VLDL_PL_by_L_HDL_FC	-0.0039111	0.0104737	0.51253
S_LDL_L_by_L_HDL_FC	-0.0036191	0.0105104	0.51253
PUFA_by_L_HDL_CE	-0.00555714	0.0105971	0.51253
LDL_P_by_L_HDL_FC	-0.00415754	0.0106607	0.51253
M_VLDL_FC_by_L_HDL_FC	-0.00386001	0.0107461	0.51253
S_LDL_PL_by_DHA	0.00388455	0.0107704	0.51253
S_LDL_L_by_ApoA1	0.00638473	0.0107831	0.51253
XS_VLDL_TG_by_L_HDL_C	-0.00500016	0.0110686	0.51253
IDL_PL_by_L_HDL_FC	-0.00471038	0.0111316	0.51253
XS_VLDL_FC_pct_by_L_HDL_C	0.00332166	0.0114957	0.51253
XS_VLDL_PL_by_Citrate	-0.00743762	0.0116321	0.51253
XS_VLDL_FC_by_Citrate	-0.00653847	0.0116484	0.51253
GlycA_by_M_HDL_L	0.00306524	0.0116903	0.51253
IDL_CE_by_DHA	0.00685477	0.0117121	0.51253
HDL_TG_by_Phosphoglyc	0.00995263	0.0118128	0.51253
PUFA	0.130374	0.0118825	0.51253
XL_HDL_FC_pct_by_ApoA1	-0.00199479	0.011908	0.51253
S_VLDL_FC_pct	-0.134296	0.0119425	0.51253
M_HDL_PL_pct_by_L_HDL_FC	0.00390308	0.0119675	0.51253
M_LDL_FC_by_M_HDL_CE	-0.00376575	0.0121026	0.51253
XL_HDL_C_pct_by_L_HDL_FC	-0.00476824	0.0121086	0.51253
M_VLDL_CE_by_L_HDL_FC	-0.00437085	0.0121624	0.51253
Phe_by_ApoA1	-0.000678605	0.0121912	0.51253
Ala_by_L_HDL_C	-0.00112266	0.0122235	0.51253
M_LDL_TG_by_L_HDL_CE	-0.00573623	0.0122338	0.51253
ApoB_by_ApoA1_by_Total_P	0.000266849	0.0122501	0.51253
M_LDL_CE_pct_by_L_HDL_FC	-0.002994	0.0122972	0.51253
S_LDL_PL_by_ApoA1	0.00270762	0.0123696	0.51253
Sphingomyelins_by_M_HDL_P	-0.0183199	0.012416	0.51253
MUFA_pct_by_L_HDL_C	-0.00337028	0.0124498	0.51253
Lactate_by_M_HDL_L	0.00275687	0.0124847	0.51253
XL_VLDL_FC_by_HDL_CE	0.00940806	0.0125122	0.51253
S_VLDL_CE_pct_by_S_HDL_C_pct	0.00513448	0.0126531	0.51253
M_VLDL_CE_by_L_HDL_PL	0.00514174	0.0130545	0.51253
Ile_by_ApoA1	-0.00035525	0.0130626	0.51253
LDL_size_by_ApoA1	-0.000870251	0.0130988	0.51253
Omega_6	0.128375	0.0131712	0.51253
L_VLDL_CE_by_S_HDL_C_pct	0.00168884	0.0132505	0.51253
L_VLDL_TG_by_ApoA1	-0.00279236	0.0133461	0.51253
S_LDL_FC_by_ApoA1	0.00262174	0.0133939	0.51253
Tyr_by_ApoA1	-0.00100588	0.0134931	0.51253
XL_HDL_TG_by_L_HDL_C	-0.00228462	0.0135003	0.51253
M_LDL_PL_by_M_HDL_CE	-0.00295396	0.0135561	0.51253
Val_by_ApoA1	-0.000568979	0.0135647	0.51253
SFA_pct_by_ApoA1	-0.000442402	0.013656	0.51253
M_LDL_CE_by_DHA	0.00442044	0.0136761	0.51253
Omega_6_by_L_HDL_CE	-0.00596751	0.0137646	0.51253
VLDL_size_by_ApoA1	-0.00170683	0.0137701	0.51253
L_VLDL_PL_pct_by_L_HDL_PL	0.0131618	0.0137843	0.51253
IDL_TG_by_L_HDL_C	-0.0032529	0.0138831	0.51253
S_LDL_TG_pct_by_S_HDL_C_pct	-0.00582626	0.0138934	0.51253
XXL_VLDL_PL_pct	0.151513	0.0139278	0.51253
XS_VLDL_CE_by_HDL_CE	0.00831147	0.0140292	0.51253
S_LDL_C_by_ApoA1	0.0079013	0.0141859	0.51253
XXL_VLDL_TG_by_L_HDL_C	0.00266033	0.0142239	0.51253
S_LDL_P_by_L_HDL_FC	-0.00379673	0.0143314	0.51253
XS_VLDL_C_pct	-0.133003	0.0145739	0.51253
XL_HDL_C_pct_by_S_HDL_C_pct	0.00127621	0.0145997	0.51253
L_VLDL_C_by_S_HDL_C_pct	0.00154976	0.0146007	0.51253
M_LDL_C_by_M_HDL_CE	-0.00243511	0.0146733	0.51253
S_LDL_CE_pct_by_L_HDL_PL	0.00644721	0.0148457	0.51253
XL_VLDL_P_by_S_HDL_C_pct	0.00169224	0.0149245	0.51253
TG_by_PG_by_ApoA1	-0.00126021	0.0149863	0.51253
Total_BCAA_by_ApoA1	-0.000404289	0.0150155	0.51253
MUFA_pct_by_ApoA1	-0.00141905	0.0150305	0.51253
XL_VLDL_TG_by_S_HDL_C_pct	0.00225129	0.0150341	0.51253
XL_VLDL_CE_by_S_HDL_C_pct	0.00155608	0.0150967	0.51253
M_LDL_L_by_M_HDL_CE	-0.00215231	0.0151064	0.51253
bOHbutyrate_by_ApoA1	-0.00061097	0.0151214	0.51253
ApoB_by_ApoA1_by_Cholines	0.000810813	0.0151654	0.51253
VLDL_size_by_M_HDL_CE	-0.00256723	0.0151818	0.51253
M_VLDL_PL_pct_by_S_HDL_C_pct	0.00645224	0.0151893	0.51253
XL_VLDL_FC_by_S_HDL_C_pct	0.00186505	0.0152268	0.51253
S_LDL_CE_by_M_HDL_CE	-0.0017642	0.0152396	0.51253
L_VLDL_L_by_S_HDL_C_pct	0.00139964	0.0152655	0.51253
XXL_VLDL_PL_pct_by_L_LDL_FC_pct	0.00212097	0.0152758	0.51253
M_LDL_CE_by_M_HDL_CE	-0.00219431	0.0154414	0.51253
XL_VLDL_PL_pct_by_L_HDL_C	0.0043359	0.0154624	0.51253
VLDL_CE_by_HDL_CE	0.00725046	0.0154661	0.51253
S_LDL_C_by_M_HDL_CE	-0.00181936	0.015559	0.51253
XL_VLDL_PL_by_S_HDL_C_pct	0.00196133	0.0156476	0.51253
L_VLDL_P_by_S_HDL_C_pct	0.00149457	0.015761	0.51253
VLDL_TG_by_ApoA1	-0.00141174	0.0157729	0.51253
VLDL_C_by_HDL_CE	0.00713423	0.015811	0.51253
L_HDL_TG_pct_by_ApoA1	-0.000687029	0.0158273	0.51253
M_VLDL_CE_by_S_HDL_C_pct	0.00195028	0.0158346	0.51253
XL_VLDL_C_by_S_HDL_C_pct	0.00153502	0.0158394	0.51253
L_HDL_PL_pct_by_ApoA1	-0.00456853	0.0158719	0.51253
L_VLDL_TG_by_S_HDL_C_pct	0.00162838	0.0159308	0.51253
Lactate	0.133661	0.0159321	0.51253
XL_HDL_TG_pct_by_ApoA1	-0.000805538	0.0159819	0.51253
VLDL_CE_by_S_HDL_C_pct	0.00154178	0.0160287	0.51253
M_VLDL_C_by_S_HDL_C_pct	0.00159711	0.0160822	0.51253
M_VLDL_FC_by_S_HDL_C_pct	0.00151762	0.0160933	0.51253
VLDL_C_by_S_HDL_C_pct	0.00152697	0.016158	0.51253
XL_HDL_CE_pct_by_S_HDL_C_pct	0.0018893	0.0162152	0.51253
VLDL_PL_by_S_HDL_C_pct	0.00154798	0.0162962	0.51253
M_VLDL_PL_by_S_HDL_C_pct	0.001488	0.0162994	0.51253
VLDL_FC_by_S_HDL_C_pct	0.00151532	0.0163151	0.51253
S_LDL_FC_by_M_HDL_CE	-0.0022862	0.0163259	0.51253
XL_VLDL_PL_by_L_HDL_C	0.00668299	0.0163435	0.51253
XL_VLDL_TG_by_ApoA1	-0.00501313	0.0163632	0.51253
XL_HDL_FC_pct_by_S_HDL_C_pct	0.0019402	0.0164253	0.51253
ApoB_by_ApoA1_by_HDL_P	0.000116712	0.01648	0.51253
S_VLDL_CE_by_S_HDL_C_pct	0.00152301	0.0165025	0.51253
XL_HDL_CE_pct_by_ApoA1	-0.00766123	0.0165295	0.51253
M_VLDL_P_by_S_HDL_C_pct	0.00140721	0.0165963	0.51253
S_VLDL_TG_by_ApoA1	-0.00206647	0.0166508	0.51253
XL_VLDL_L_by_ApoA1	-0.00138531	0.0167406	0.51253
S_VLDL_C_by_S_HDL_C_pct	0.00146913	0.0168213	0.51253
L_VLDL_FC_by_S_HDL_C_pct	0.00141109	0.0168221	0.51253
M_VLDL_TG_by_ApoA1	-0.00169444	0.0168436	0.51253
SFA_by_ApoA1	-0.000980595	0.0168684	0.51253
S_HDL_TG_pct_by_Phosphoglyc	0.00890579	0.0169104	0.51253
S_LDL_P_by_M_HDL_CE	-0.00126854	0.016921	0.51253
S_VLDL_FC_by_L_HDL_FC	-0.00383639	0.0169217	0.51253
XL_HDL_TG_by_Citrate	-0.00340838	0.0169713	0.51253
VLDL_L_by_S_HDL_C_pct	0.0014741	0.0170046	0.51253
LA_by_ApoA1	0.0035043	0.0170222	0.51253
XL_HDL_TG_pct_by_L_HDL_C	-0.00195247	0.0170656	0.51253
L_HDL_TG_pct_by_L_HDL_C	-0.00218978	0.0170707	0.51253
M_VLDL_L_by_S_HDL_C_pct	0.00134489	0.0170831	0.51253
Total_FC_by_DHA	0.00519273	0.0171381	0.51253
M_HDL_FC_pct	-0.112384	0.0171516	0.51253
HDL_TG_by_ApoA1	-0.000540841	0.0171714	0.51253
S_VLDL_P_by_S_HDL_C_pct	0.00157368	0.0171964	0.51253
GlycA_by_ApoA1	0.000809917	0.0172112	0.51253
S_VLDL_FC_by_S_HDL_C_pct	0.00143246	0.0172753	0.51253
L_LDL_P_by_L_HDL_FC	-0.00379071	0.0173365	0.51253
LDL_CE_by_M_HDL_CE	-0.00125175	0.0174761	0.51253
S_HDL_P_by_L_HDL_PL	0.0062281	0.0174835	0.51253
S_VLDL_L_by_S_HDL_C_pct	0.00147426	0.0175016	0.51253
S_HDL_TG_pct_by_S_HDL_C_pct	0.00247233	0.0175045	0.51253
Ile_by_XL_VLDL_CE_pct	-0.00598128	0.0175324	0.51253
M_HDL_TG_pct_by_ApoA1	-0.00051189	0.017573	0.51253
Total_TG_by_ApoA1	-0.00112633	0.0175736	0.51253
S_VLDL_PL_by_S_HDL_C_pct	0.00141344	0.0176432	0.51253
S_HDL_P_by_ApoA1	-0.00276335	0.0176779	0.51253
LDL_C_by_M_HDL_CE	-0.00121862	0.0176798	0.51253
ApoB_by_ApoA1_by_ApoA1	-1.61e-06	0.0176871	0.51253
Clinical_LDL_C_by_L_HDL_PL	0.0044449	0.0176893	0.51253
M_HDL_TG_by_ApoA1	-0.000507197	0.0177125	0.51253
S_LDL_L_by_M_HDL_CE	-0.00115693	0.0177185	0.51253
IDL_CE_by_L_HDL_PL	0.00422498	0.0177192	0.51253
VLDL_P_by_HDL_CE	0.00680897	0.0177279	0.51253
L_VLDL_TG_by_Phosphatidylc	0.0121388	0.0178769	0.51253
S_HDL_L_by_ApoA1	-0.00157925	0.0179017	0.51253
L_VLDL_C_pct_by_M_HDL_L	0.00626703	0.0179625	0.51253
TG_by_PG_by_S_HDL_C_pct	0.0021042	0.0179729	0.51253
Leu_by_ApoA1	-0.000305409	0.0179775	0.51253
VLDL_PL_by_HDL_CE	0.00684224	0.018006	0.51253
S_LDL_TG_by_L_HDL_C	-0.00215237	0.0180185	0.51253
VLDL_P_by_S_HDL_C_pct	0.00155218	0.0180237	0.51253
XS_VLDL_TG_by_Citrate	-0.00483027	0.018031	0.51253
M_VLDL_TG_by_S_HDL_C_pct	0.00132129	0.0180484	0.51253
L_LDL_CE_by_M_HDL_CE	-0.00107427	0.0180831	0.51253
LDL_L_by_M_HDL_CE	-0.00107828	0.0181323	0.51253
LDL_FC_by_M_HDL_CE	-0.00116706	0.0181586	0.51253
Remnant_C_by_S_HDL_C_pct	0.00146117	0.0181934	0.51253
M_VLDL_C_by_L_HDL_PL	0.0042841	0.0182068	0.51253
L_VLDL_L_by_ApoA1	-0.001576	0.018221	0.51253
VLDL_TG_by_S_HDL_C_pct	0.00150151	0.0182628	0.51253
IDL_C_by_L_HDL_PL	0.00410689	0.0183301	0.51253
S_HDL_TG_by_ApoA1	-0.000658272	0.0183322	0.51253
IDL_TG_by_Citrate	-0.00452527	0.0183753	0.51253
L_LDL_C_by_M_HDL_CE	-0.001001	0.0184443	0.51253
LDL_PL_by_M_HDL_CE	-0.00108163	0.0184702	0.51253
Total_L	0.123006	0.0185372	0.51253
S_HDL_TG_pct_by_ApoA1	-0.000763472	0.0185417	0.51253
IDL_P_by_HDL_CE	0.00820316	0.0186316	0.51253
Clinical_LDL_C_by_M_HDL_CE	-0.00108824	0.0186346	0.51253
MUFA_by_ApoA1	-0.00140117	0.0186956	0.51253
MUFA_by_M_HDL_CE	-0.00075894	0.0187237	0.51253
HDL_TG_by_L_HDL_C	-0.00188002	0.0187993	0.51253
XXL_VLDL_FC_by_ApoA1	-0.000535944	0.0187997	0.51253
L_LDL_L_by_M_HDL_CE	-0.000902315	0.0188063	0.51253
ApoB_by_ApoA1_by_Citrate	0.000627896	0.0188218	0.51253
L_LDL_CE_pct	0.121327	0.0189866	0.51253
L_LDL_P_by_S_HDL_C_pct	0.00131578	0.0189964	0.51253
L_LDL_PL_by_L_HDL_PL	0.0042903	0.0190671	0.51253
M_VLDL_PL_pct_by_L_HDL_FC	-0.00258294	0.0190767	0.51253
XXL_VLDL_C_by_ApoA1	-0.00040616	0.0191476	0.51253
XL_VLDL_L_by_S_HDL_C_pct	0.0013434	0.0191802	0.51253
L_LDL_PL_by_M_HDL_CE	-0.000893758	0.0192023	0.51253
XL_HDL_TG_pct_by_M_HDL_CE	-0.000918502	0.0192081	0.51253
XXL_VLDL_P_by_L_HDL_C	0.00253641	0.0192321	0.51253
XXL_VLDL_CE_by_ApoA1	-0.000387844	0.0192703	0.51253
XXL_VLDL_CE_pct_by_ApoA1	-0.000438427	0.0192733	0.51253
L_LDL_FC_by_M_HDL_CE	-0.000850394	0.0192834	0.51253
XL_VLDL_L_by_Phosphoglyc	0.00876986	0.0193091	0.51253
Remnant_C_by_HDL_CE	0.00741454	0.0193305	0.51253
M_LDL_TG_by_M_HDL_CE	-0.000584619	0.0193473	0.51253
VLDL_L_by_L_HDL_CE	-0.00612415	0.0193476	0.51253
L_VLDL_PL_pct_by_M_HDL_L	0.00871726	0.0194213	0.51253
L_LDL_TG_by_L_HDL_C	-0.00219124	0.0194303	0.51253
S_LDL_TG_pct_by_ApoA1	-0.00113301	0.0194543	0.51253
ApoB_by_S_HDL_C_pct	0.00138994	0.0195849	0.51253
LDL_P_by_M_HDL_CE	-0.000678044	0.0195904	0.51253
XXL_VLDL_C_pct_by_ApoA1	-0.000426112	0.0196165	0.51253
XL_VLDL_CE_by_M_HDL_CE	-0.00119852	0.019662	0.51253
S_HDL_TG_by_L_HDL_C	-0.0027111	0.0196739	0.51253
Omega_6_by_M_HDL_CE	-0.000439707	0.0196836	0.51253
S_LDL_PL_by_M_HDL_CE	-0.000813523	0.0197129	0.51253
VLDL_FC_by_HDL_CE	0.00661759	0.0197463	0.51253
L_LDL_P_by_M_HDL_CE	-0.000627406	0.0197532	0.51253
LA_by_M_HDL_CE	-0.00050034	0.0197615	0.51253
IDL_PL_pct_by_ApoA1	0.00215372	0.0197971	0.51253
Total_FA_by_M_HDL_CE	-0.000398481	0.0198021	0.51253
IDL_PL_by_Citrate	-0.00614413	0.0198392	0.51253
LDL_TG_by_L_HDL_C	-0.00207936	0.0198496	0.51253
M_HDL_TG_pct_by_Phosphoglyc	0.00827178	0.019854	0.51253
Sphingomyelins_by_M_HDL_CE	-0.000378706	0.0198966	0.51253
LDL_TG_by_L_HDL_CE	-0.00650185	0.0199039	0.51253
SFA_by_M_HDL_CE	-0.000327954	0.0199043	0.51253
S_HDL_TG_by_M_HDL_CE	-0.00187136	0.019906	0.51253
M_LDL_P_by_M_HDL_CE	-0.000713886	0.0199227	0.51253
S_LDL_TG_by_M_HDL_CE	-0.000447872	0.0199548	0.51253
M_VLDL_L_by_L_HDL_FC	-0.00390755	0.0199925	0.51253
S_VLDL_PL_pct	-0.123636	0.0199965	0.51253
S_VLDL_TG_by_S_HDL_C_pct	0.00185902	0.0200012	0.51253
XXL_VLDL_L_by_M_HDL_CE	-0.000613428	0.0200414	0.51253
PUFA_by_M_HDL_CE	-0.000388467	0.0200472	0.51253
L_VLDL_P_by_ApoA1	-0.00138597	0.0200631	0.51253
LDL_TG_by_M_HDL_CE	-0.00053105	0.0200658	0.51253
IDL_FC_by_L_HDL_PL	0.00386225	0.020095	0.51253
LDL_P_by_S_HDL_C_pct	0.00135979	0.0200994	0.51253
HDL_TG_by_Citrate	-0.00457476	0.0201056	0.51253
L_LDL_FC_by_L_HDL_PL	0.00442856	0.0201284	0.51253
Clinical_LDL_C_by_S_HDL_C_pct	0.0014024	0.0201544	0.51253
XXL_VLDL_TG_by_Cholines	-0.00427945	0.0201876	0.51253
XL_VLDL_PL_by_HDL_CE	0.00738872	0.0202012	0.51253
XXL_VLDL_C_by_M_HDL_CE	-0.00165195	0.0202214	0.51253
non_HDL_C_by_S_HDL_C_pct	0.00135093	0.0202292	0.51253
SFA_pct_by_M_HDL_CE	-0.000292637	0.0202954	0.51253
L_LDL_TG_by_M_HDL_CE	-0.000538262	0.0203266	0.51253
non_HDL_C_by_M_HDL_CE	-0.000563365	0.0203826	0.51253
S_VLDL_TG_by_L_HDL_C	-0.00342156	0.0203994	0.51253
TG_by_PG_by_M_HDL_CE	-0.000545011	0.0204309	0.51253
LDL_FC_by_L_HDL_PL	0.00451483	0.0204598	0.51253
XS_VLDL_PL_pct_by_M_HDL_CE	0.0105966	0.0205573	0.51253
ApoB_by_M_HDL_CE	-0.000496741	0.0206361	0.51253
XXL_VLDL_L_by_ApoA1	-0.000941055	0.0206396	0.51253
S_LDL_TG_by_L_HDL_CE	-0.00289654	0.0206742	0.51253
S_VLDL_FC_by_M_HDL_CE	-0.000539167	0.0206927	0.51253
S_VLDL_CE_by_M_HDL_CE	-0.000608437	0.0206973	0.51253
S_VLDL_C_by_M_HDL_CE	-0.000565003	0.0207121	0.51253
L_VLDL_FC_by_M_HDL_CE	-0.000858623	0.0207125	0.51253
S_VLDL_PL_by_M_HDL_CE	-0.000514547	0.0207136	0.51253
Total_CE_by_M_HDL_CE	-0.000516512	0.0207193	0.51253
M_HDL_TG_pct_by_S_HDL_C_pct	0.00193617	0.0207502	0.51253
M_LDL_FC_by_L_HDL_PL	0.00470648	0.0207593	0.51253
Total_C_by_M_HDL_CE	-0.000472546	0.0208217	0.51253
XL_VLDL_C_by_M_HDL_CE	-0.000807154	0.0208494	0.51253
M_VLDL_CE_by_M_HDL_CE	-0.000715216	0.0209654	0.51253
M_VLDL_FC_by_M_HDL_CE	-0.000489233	0.0209788	0.51253
M_VLDL_C_by_M_HDL_CE	-0.000537314	0.0209885	0.51253
M_VLDL_TG_by_Phosphoglyc	0.0100225	0.0209974	0.51253
L_HDL_TG_pct_by_S_HDL_C_pct	0.0019605	0.0210119	0.51253
M_VLDL_P_by_L_HDL_FC	-0.00378809	0.0210352	0.51253
Total_FC_by_M_HDL_CE	-0.000390824	0.0210428	0.51253
M_VLDL_PL_by_M_HDL_CE	-0.000476122	0.0210894	0.51253
M_LDL_PL_by_S_HDL_C_pct	0.00134161	0.0210909	0.51253
M_VLDL_L_by_M_HDL_CE	-0.000429366	0.0210921	0.51253
XL_VLDL_PL_pct_by_M_HDL_CE	0.00144571	0.0210952	0.51253
M_VLDL_TG_by_M_HDL_CE	-0.000479795	0.02111	0.51253
S_VLDL_CE_by_HDL_CE	0.00689977	0.0211199	0.51253
Total_L_by_M_HDL_CE	-0.000363128	0.0211592	0.51253
S_VLDL_L_by_M_HDL_CE	-0.000408274	0.0212066	0.51253
M_VLDL_P_by_M_HDL_CE	-0.000411798	0.0212153	0.51253
XS_VLDL_TG_pct_by_Phosphoglyc	0.0130304	0.0212185	0.51253
L_VLDL_C_by_M_HDL_CE	-0.000680966	0.0212625	0.51253
L_VLDL_TG_by_Acetone	-0.0131207	0.0212768	0.51253
L_VLDL_L_by_M_HDL_CE	-0.000567764	0.0212815	0.51253
Acetoacetate_by_ApoA1	0.00223004	0.0212937	0.51253
L_VLDL_TG_by_M_HDL_CE	-0.000725274	0.0212954	0.51253
S_LDL_TG_pct_by_M_HDL_CE	-0.000521348	0.0213013	0.51253
VLDL_FC_by_M_HDL_CE	-0.00037273	0.0213015	0.51253
XL_VLDL_L_by_M_HDL_CE	-0.000730887	0.0213109	0.51253
S_HDL_TG_pct_by_M_VLDL_CE_pct	0.0028975	0.0213198	0.51253
XL_HDL_TG_by_HDL_CE	0.010293	0.0213372	0.51253
S_HDL_TG_pct_by_M_HDL_CE	-0.00120119	0.0213408	0.51253
XS_VLDL_CE_by_S_HDL_C_pct	0.00168486	0.0213436	0.51253
VLDL_TG_by_M_HDL_CE	-0.000354441	0.0213454	0.51253
Total_TG_by_M_HDL_CE	-0.000331006	0.0213568	0.51253
VLDL_C_by_M_HDL_CE	-0.000378719	0.0213719	0.51253
M_LDL_FC_by_S_HDL_C_pct	0.00134159	0.0213728	0.51253
M_LDL_P_by_S_HDL_C_pct	0.00138792	0.021381	0.51253
VLDL_L_by_M_HDL_CE	-0.000342104	0.0213812	0.51253
Total_FA_by_ApoA1	-0.0016362	0.021401	0.51253
M_LDL_CE_by_S_HDL_C_pct	0.00131694	0.0214177	0.51253
VLDL_CE_by_M_HDL_CE	-0.000386248	0.0214177	0.51253
VLDL_PL_by_M_HDL_CE	-0.00036558	0.0214297	0.51253
M_LDL_C_by_S_HDL_C_pct	0.00131486	0.0214358	0.51253
L_LDL_PL_by_S_HDL_C_pct	0.00136771	0.0214607	0.51253
L_VLDL_P_by_M_HDL_CE	-0.000486422	0.0214842	0.51253
XXL_VLDL_P_by_M_HDL_CE	-0.000280539	0.0215273	0.51253
IDL_FC_by_M_HDL_CE	-0.000396756	0.0215397	0.51253
LDL_FC_by_S_HDL_C_pct	0.00140926	0.0215417	0.51253
LDL_PL_by_S_HDL_C_pct	0.00136879	0.0215431	0.51253
Omega_3_by_M_HDL_CE	-0.000499303	0.0215466	0.51253
S_VLDL_P_by_M_HDL_CE	-0.000357264	0.02158	0.51253
L_VLDL_CE_by_M_HDL_CE	-0.00061088	0.0215889	0.51253
M_LDL_TG_pct_by_M_HDL_CE	-0.000551674	0.0216045	0.51253
IDL_PL_by_M_HDL_CE	-0.000341635	0.0216133	0.51253
Remnant_C_by_M_HDL_CE	-0.000340945	0.0216165	0.51253
IDL_FC_by_S_HDL_C_pct	0.00159982	0.0216244	0.51253
Total_PL_by_M_HDL_CE	-0.000345667	0.021654	0.51253
VLDL_P_by_M_HDL_CE	-0.000301512	0.0217177	0.51253
M_LDL_L_by_S_HDL_C_pct	0.00132903	0.021733	0.51253
XL_VLDL_P_by_M_HDL_CE	-0.00138007	0.0217638	0.51253
M_LDL_TG_by_L_HDL_C	-0.00184894	0.0217802	0.51253
IDL_L_by_Citrate	-0.00594303	0.0217841	0.51253
S_VLDL_TG_by_M_HDL_CE	-0.000361211	0.0218098	0.51253
IDL_L_by_M_HDL_CE	-0.000348111	0.0218237	0.51253
IDL_TG_by_M_HDL_CE	-0.000332342	0.0218487	0.51253
L_LDL_FC_by_S_HDL_C_pct	0.0014393	0.0218551	0.51253
Acetone	-0.119359	0.0218799	0.51253
IDL_C_by_M_HDL_CE	-0.000375908	0.0218943	0.51253
Phe_by_L_HDL_C	-0.00123645	0.0219561	0.51253
MUFA_pct_by_M_HDL_CE	0.000349738	0.021962	0.51253
IDL_CE_by_M_HDL_CE	-0.000374113	0.0220045	0.51253
S_HDL_TG_by_S_HDL_C_pct	0.0015348	0.022026	0.51253
HDL_TG_by_M_HDL_CE	-0.000385638	0.022059	0.51253
S_LDL_FC_by_S_HDL_C_pct	0.00146652	0.0221132	0.51253
XL_VLDL_FC_by_M_HDL_CE	-0.000914316	0.0221241	0.51253
LDL_C_by_S_HDL_C_pct	0.00131746	0.0221267	0.51253
M_HDL_PL_pct_by_ApoA1	-0.000782426	0.02214	0.51253
XS_VLDL_P_by_M_HDL_CE	-0.00024705	0.0221479	0.51253
XL_HDL_TG_by_M_HDL_CE	-0.000206993	0.0221862	0.51253
M_HDL_TG_by_L_HDL_C	-0.00232958	0.022188	0.51253
IDL_FC_by_DHA	0.00497766	0.0222	0.51253
XS_VLDL_TG_by_M_HDL_CE	-0.000320116	0.0222027	0.51253
XXL_VLDL_FC_by_M_HDL_CE	-0.000741293	0.0222091	0.51253
M_HDL_TG_pct_by_M_HDL_CE	-0.000672647	0.0222533	0.51253
S_LDL_FC_by_L_HDL_PL	0.00480635	0.0222564	0.51253
L_HDL_TG_pct_by_M_HDL_CE	-0.000384444	0.0222697	0.51253
IDL_P_by_M_HDL_CE	-0.000299148	0.0222769	0.51253
XS_VLDL_FC_by_M_HDL_CE	-0.000252192	0.0222897	0.51253
M_HDL_TG_by_M_HDL_CE	-0.000572757	0.0222971	0.51253
L_HDL_PL_pct_by_M_HDL_CE	0.00140264	0.0223226	0.51253
XS_VLDL_C_by_M_HDL_CE	-0.000243615	0.0223357	0.51253
XS_VLDL_L_by_M_HDL_CE	-0.000243812	0.0223512	0.51253
XS_VLDL_CE_by_M_HDL_CE	-0.00024654	0.0223602	0.51253
L_VLDL_PL_pct_by_M_HDL_CE	0.00110799	0.0223611	0.51253
LDL_L_by_S_HDL_C_pct	0.00133775	0.0223758	0.51253
LDL_CE_by_S_HDL_C_pct	0.00128948	0.0223886	0.51253
IDL_P_by_Citrate	-0.00545574	0.0223942	0.51253
S_LDL_C_by_S_HDL_C_pct	0.00142284	0.0224504	0.51253
S_LDL_TG_pct_by_M_HDL_FC	-0.00365471	0.0224567	0.51253
XS_VLDL_PL_by_M_HDL_CE	-0.000317554	0.0224748	0.51253
IDL_C_by_S_HDL_C_pct	0.00150158	0.0225637	0.51253
XXL_VLDL_PL_by_ApoA1	-0.000850411	0.0225721	0.51253
LDL_size_by_M_HDL_CE	-0.000401297	0.0225968	0.51253
L_LDL_C_by_S_HDL_C_pct	0.00131045	0.0226038	0.51253
IDL_TG_pct_by_M_HDL_CE	-0.00123219	0.0226391	0.51253
S_LDL_CE_by_S_HDL_C_pct	0.00142583	0.0226876	0.51253
M_LDL_C_pct_by_M_HDL_CE	0.00116429	0.0226915	0.51253
L_LDL_L_by_S_HDL_C_pct	0.00133243	0.0227228	0.51253
L_VLDL_FC_by_ApoA1	-0.00129189	0.0227533	0.51253
M_HDL_TG_pct_by_L_HDL_C	-0.00367258	0.0227814	0.51253
XL_HDL_TG_pct_by_S_HDL_C_pct	0.0014524	0.0227876	0.51253
ApoB_by_ApoA1_by_M_VLDL_CE_pct	0.00146831	0.0228051	0.51253
XS_VLDL_C_by_S_HDL_C_pct	0.00168291	0.0228487	0.51253
Omega_3_pct_by_M_HDL_CE	-0.00070853	0.0228558	0.51253
S_VLDL_C_pct_by_S_HDL_C_pct	0.00572346	0.0228856	0.51253
L_HDL_TG_pct_by_XL_HDL_PL	-0.00174838	0.0229503	0.51253
IDL_CE_by_S_HDL_C_pct	0.00148255	0.0229561	0.51253
L_LDL_CE_by_S_HDL_C_pct	0.00127173	0.0229717	0.51253
Total_TG_by_S_HDL_C_pct	0.00156447	0.0229733	0.51253
S_VLDL_CE_pct_by_M_HDL_CE	0.000543474	0.0229957	0.51253
TG_by_PG_by_M_VLDL_CE_pct	0.00244452	0.0230001	0.51253
L_LDL_TG_pct_by_M_HDL_CE	-0.000924098	0.0230454	0.51253
S_VLDL_C_pct_by_M_HDL_CE	0.000519181	0.0230484	0.51253
IDL_PL_by_S_HDL_C_pct	0.00149617	0.0230749	0.51253
M_VLDL_PL_pct_by_M_HDL_CE	-0.00281565	0.0231139	0.51253
LDL_PL_by_L_HDL_PL	0.00428599	0.0231157	0.51253
S_HDL_TG_pct_by_L_HDL_C	-0.007079	0.0231352	0.51253
Acetoacetate_by_M_HDL_CE	0.00162768	0.0232747	0.514141
Val_by_L_HDL_FC	-0.00388462	0.0233065	0.514141
PUFA_by_S_HDL_C_pct	0.00199576	0.023316	0.514141
VLDL_L_by_ApoA1	-0.00142806	0.0233568	0.51418
S_VLDL_C_by_HDL_CE	0.00662325	0.0233898	0.51418
HDL_TG_by_Omega_6_pct	-0.00370788	0.0236099	0.518024
IDL_P_by_S_HDL_C_pct	0.00146689	0.0236373	0.518024
M_LDL_P_by_L_HDL_PL	0.00435041	0.0237978	0.518608
Omega_6_by_S_HDL_C_pct	0.00193757	0.0239325	0.518608
L_VLDL_FC_pct_by_M_HDL_CE	0.000852278	0.0239361	0.518608
XL_VLDL_TG_pct_by_M_HDL_CE	0.00105563	0.0239373	0.518608
S_LDL_CE_pct_by_L_HDL_C	-0.0010023	0.0239413	0.518608
XS_VLDL_FC_pct_by_M_HDL_CE	-0.00423805	0.0239858	0.518608
S_LDL_P_by_HDL_PL	0.0094227	0.0240238	0.518608
XL_HDL_CE_pct_by_M_HDL_CE	0.000206961	0.0240523	0.518608
XXL_VLDL_P_by_ApoA1	-0.000744529	0.0240719	0.518608
S_LDL_C_pct_by_M_HDL_CE	0.000363528	0.0240837	0.518608
IDL_P_by_L_HDL_PL	0.00341293	0.0241118	0.518608
XL_HDL_FC_pct_by_M_HDL_CE	0.000443515	0.0241422	0.518608
XS_VLDL_FC_pct_by_M_VLDL_C_pct	-0.00702238	0.0241633	0.518608
XL_VLDL_PL_by_L_HDL_TG	0.00775871	0.0241977	0.518608
XXL_VLDL_TG_by_M_HDL_CE	0.00124359	0.02421	0.518608
L_LDL_TG_pct_by_L_LDL_C_pct	-0.0180049	0.0242525	0.518608
XL_HDL_C_pct_by_M_HDL_CE	0.000204713	0.0242819	0.518608
IDL_L_by_S_HDL_C_pct	0.00147458	0.0243636	0.519309
S_HDL_L_by_L_HDL_PL	0.0061313	0.024404	0.519309
IDL_TG_pct	0.122275	0.0244239	0.519309
Remnant_C_by_L_HDL_FC	-0.00356964	0.0244794	0.519715
Acetate_by_M_HDL_CE	0.000448831	0.0245587	0.520221
Lactate_by_M_HDL_CE	0.000161568	0.0245762	0.520221
XXL_VLDL_PL_pct_by_S_HDL_C_pct	0.0046965	0.0246281	0.520547
XL_VLDL_PL_pct_by_L_HDL_TG	0.0109192	0.0247082	0.521395
S_LDL_L_by_S_HDL_C_pct	0.00141534	0.024779	0.521395
L_HDL_PL_pct_by_S_HDL_C_pct	0.00435587	0.0247941	0.521395
L_VLDL_L_by_Phosphoglyc	0.00881883	0.0248144	0.521395
Total_TG_by_L_HDL_C	-0.00243364	0.0248763	0.521927
MUFA_by_L_HDL_CE	-0.00293105	0.0249375	0.522442
M_LDL_C_by_L_HDL_PL	0.00452435	0.025013	0.523257
IDL_L_by_L_HDL_PL	0.00386374	0.0250908	0.524114
XL_HDL_TG_by_ApoA1	-0.00180788	0.025239	0.526216
L_LDL_TG_by_Citrate	-0.00462916	0.0252692	0.526216
XL_VLDL_P_by_ApoA1	-0.00163664	0.0253559	0.526216
Total_FC_by_S_HDL_C_pct	0.00155289	0.0253791	0.526216
XL_VLDL_C_by_ApoA1	-0.00155405	0.0254266	0.526216
M_VLDL_TG_pct_by_M_HDL_CE	0.00283931	0.0254375	0.526216
M_LDL_P_by_DHA	0.00333685	0.0254675	0.526216
M_HDL_TG_by_Citrate	-0.00531169	0.0254864	0.526216
M_LDL_PL_by_L_HDL_PL	0.00446783	0.0255784	0.526889
XL_VLDL_PL_pct_by_S_HDL_C_pct	0.00266585	0.0256011	0.526889
S_VLDL_CE_pct_by_M_HDL_L	0.00382406	0.025646	0.526889
XL_HDL_C_pct_by_Citrate	0.00975702	0.0256668	0.526889
IDL_L_by_HDL_CE	0.00812364	0.0257923	0.527005
Total_C_by_S_HDL_C_pct	0.00161401	0.0258713	0.527005
Total_CE_by_L_HDL_PL	0.00436427	0.0258751	0.527005
non_HDL_C_by_L_HDL_PL	0.00399012	0.0259384	0.527005
S_LDL_P_by_L_HDL_CE	-0.00541606	0.026008	0.527005
Phe_by_M_HDL_CE	0.000507267	0.0260187	0.527005
IDL_FC_by_HDL_CE	0.00805983	0.0260524	0.527005
Omega_3_by_ApoA1	-0.00349109	0.0260568	0.527005
M_HDL_TG_pct_by_Citrate	-0.00586268	0.0260711	0.527005
M_LDL_C_pct_by_Gly	0.0109736	0.0260771	0.527005
L_VLDL_L_by_M_VLDL_CE_pct	0.00223152	0.0261376	0.527005
XL_HDL_TG_by_L_HDL_CE	-0.00341218	0.0261549	0.527005
Val_by_S_HDL_C_pct	0.00135262	0.0262428	0.527005
Ala_by_Gly	0.00852013	0.0262467	0.527005
Total_CE_by_S_HDL_C_pct	0.00164296	0.0263109	0.527005
Omega_3_by_HDL_CE	0.0146227	0.0263136	0.527005
S_HDL_P_by_M_HDL_CE	0.000869859	0.0263226	0.527005
L_VLDL_TG_by_Phosphoglyc	0.00913117	0.0263487	0.527005
XL_HDL_CE_pct_by_L_HDL_PL	0.00464012	0.0263743	0.527005
Glucose	-0.10528	0.0265499	0.529772
L_VLDL_C_by_ApoA1	-0.00163758	0.0266336	0.530701
Total_FC_by_HDL_CE	0.00789529	0.0267338	0.531341
XXL_VLDL_PL_by_M_HDL_CE	0.00116684	0.0267402	0.531341
S_VLDL_PL_by_HDL_CE	0.00624737	0.0268231	0.532246
XL_HDL_TG_by_M_HDL_FC	-0.00261143	0.0269256	0.532265
M_VLDL_P_by_HDL_CE	0.0060681	0.026926	0.532265
HDL_TG_by_S_HDL_C_pct	0.00200893	0.026964	0.532265
Total_BCAA_by_S_HDL_C_pct	0.00146222	0.0269733	0.532265
M_LDL_CE_by_L_HDL_PL	0.0044763	0.0270605	0.532775
XL_VLDL_FC_pct_by_M_HDL_L	0.00725738	0.0270911	0.532775
M_LDL_FC_by_ApoA1	0.00487313	0.0271112	0.532775
Total_C_by_L_HDL_PL	0.00421591	0.0272678	0.533758
Lactate_by_ApoA1	-0.000504501	0.0272942	0.533758
L_VLDL_C_pct_by_M_HDL_CE	0.00533649	0.0273177	0.533758
MUFA_by_L_HDL_C	-0.0014337	0.0273293	0.533758
S_LDL_CE_pct_by_M_HDL_CE	0.000607741	0.0274029	0.533758
LA_by_S_HDL_C_pct	0.00185549	0.0274224	0.533758
L_LDL_CE_pct_by_M_HDL_CE	0.000773161	0.027441	0.533758
XL_VLDL_CE_by_ApoA1	-0.00177249	0.0274706	0.533758
M_HDL_PL_pct_by_M_HDL_CE	-0.0010003	0.0274979	0.533758
M_LDL_CE_pct_by_XL_HDL_CE	-0.00564359	0.0275546	0.534132
XXL_VLDL_TG_by_ApoA1	0.00187999	0.0276462	0.535182
M_VLDL_FC_by_L_HDL_PL	0.00410409	0.0277281	0.536039
Total_TG_by_L_HDL_CE	-0.00330736	0.0278012	0.536725
LDL_C_by_L_HDL_PL	0.00430735	0.028049	0.540778
XXL_VLDL_C_pct_by_M_HDL_CE	0.000311893	0.0281929	0.541452
IDL_CE_by_Citrate	-0.00578137	0.0282039	0.541452
XS_VLDL_FC_by_S_HDL_C_pct	0.00171628	0.0282309	0.541452
Total_L_by_S_HDL_C_pct	0.0015755	0.0282358	0.541452
M_LDL_L_by_L_HDL_PL	0.0044121	0.0283906	0.542202
S_LDL_P_by_L_HDL_C	-0.0015332	0.0284277	0.542202
S_HDL_L_by_M_HDL_CE	0.00167485	0.0284351	0.542202
VLDL_FC_by_ApoA1	-0.0015722	0.0284501	0.542202
LA_by_L_HDL_C	-0.00122068	0.0286044	0.542202
M_LDL_CE_pct_by_ApoA1	-0.000801392	0.0286701	0.542202
S_VLDL_FC_by_HDL_CE	0.00631106	0.0287218	0.542202
bOHbutyrate_by_M_HDL_CE	0.000328656	0.0287277	0.542202
S_VLDL_L_by_ApoA1	-0.00180479	0.0287309	0.542202
XS_VLDL_L_by_S_HDL_C_pct	0.00169584	0.0287784	0.542202
XS_VLDL_FC_pct_by_Total_P	-0.01876	0.0289415	0.542202
XXL_VLDL_PL_pct_by_M_HDL_CE	0.000593317	0.0289568	0.542202
L_VLDL_P_by_M_VLDL_CE_pct	0.00214245	0.0289868	0.542202
L_LDL_C_by_L_HDL_PL	0.00426172	0.0290676	0.542202
L_LDL_L_by_L_HDL_PL	0.00419451	0.0290883	0.542202
XXL_VLDL_L_by_L_HDL_FC	0.00366366	0.0290984	0.542202
Val_by_M_HDL_CE	-0.00137411	0.0291054	0.542202
VLDL_PL_by_ApoA1	-0.00151488	0.0291136	0.542202
XXL_VLDL_CE_pct_by_M_HDL_CE	0.000267744	0.0291285	0.542202
VLDL_size_by_L_HDL_FC	-0.00445084	0.029139	0.542202
IDL_C_by_Citrate	-0.00583472	0.0291901	0.542202
IDL_PL_by_HDL_CE	0.00758646	0.0292142	0.542202
M_VLDL_TG_by_L_HDL_C	-0.00214635	0.0292805	0.542202
M_LDL_CE_pct_by_S_HDL_C_pct	0.00145674	0.0293107	0.542202
S_VLDL_CE_by_M_VLDL_CE_pct	0.00177331	0.0293677	0.542202
L_VLDL_P_by_Phosphoglyc	0.00898732	0.0294609	0.542202
S_VLDL_P_by_ApoA1	-0.00177704	0.029468	0.542202
S_LDL_CE_by_HDL_PL	0.00912967	0.0294953	0.542202
S_LDL_TG_by_ApoA1	-0.00158357	0.0295311	0.542202
L_VLDL_CE_by_M_VLDL_CE_pct	0.00214123	0.0295319	0.542202
XXL_VLDL_FC_by_Phosphoglyc	0.00811205	0.0295461	0.542202
Citrate	-0.116687	0.0295465	0.542202
Remnant_C_by_L_HDL_PL	0.00357865	0.0295624	0.542202
M_LDL_TG_pct_by_ApoA1	-0.00236586	0.0295671	0.542202
S_LDL_C_by_L_HDL_PL	0.00425878	0.0296387	0.542818
LDL_L_by_L_HDL_PL	0.00421223	0.0299056	0.546852
IDL_PL_pct_by_L_HDL_C	0.0010866	0.0299356	0.546852
VLDL_size_by_S_HDL_C_pct	0.00126515	0.0300266	0.547159
S_VLDL_FC_by_L_HDL_PL	0.00384481	0.0300291	0.547159
Sphingomyelins_by_L_HDL_FC	-0.00277786	0.0300763	0.54732
L_VLDL_C_by_M_VLDL_CE_pct	0.00216248	0.0301479	0.547924
ApoB_by_HDL_CE	0.00700824	0.0303034	0.548935
VLDL_P_by_ApoA1	-0.00166177	0.0303413	0.548935
L_HDL_TG_pct_by_Citrate	-0.00398923	0.0303536	0.548935
Creatinine_by_M_HDL_CE	0.000538104	0.0303574	0.548935
S_LDL_CE_pct_by_ApoA1	-0.000822797	0.0304195	0.54936
XS_VLDL_P_by_S_HDL_C_pct	0.00164759	0.0305078	0.550259
XL_VLDL_TG_pct_by_S_HDL_C_pct	0.00603942	0.0306158	0.551511
M_VLDL_L_by_HDL_CE	0.00584184	0.0308115	0.554231
IDL_CE_pct	-0.112376	0.0308446	0.554231
S_LDL_C_by_HDL_PL	0.00892676	0.0309363	0.555158
M_VLDL_L_by_ApoA1	-0.00236893	0.031006	0.555158
L_VLDL_TG_by_M_VLDL_CE_pct	0.00289087	0.0310452	0.555158
M_HDL_TG_by_S_HDL_C_pct	0.00177111	0.0310962	0.555158
Omega_3_by_L_HDL_CE	-0.00574009	0.0311164	0.555158
S_VLDL_P_by_HDL_CE	0.00571341	0.0311296	0.555158
S_LDL_C_pct_by_L_HDL_C	-0.00101289	0.0311957	0.555642
XL_VLDL_TG_by_DHA	0.00317931	0.0312837	0.556515
Lactate_by_L_HDL_P	0.00705105	0.031473	0.557654
M_LDL_P_by_HDL_PL	0.00872201	0.0315147	0.557654
Acetate_by_ApoA1	0.00108705	0.0315208	0.557654
LDL_CE_by_L_HDL_PL	0.00423669	0.0315435	0.557654
XL_VLDL_FC_pct_by_M_HDL_CE	-0.0015818	0.0315972	0.557654
M_HDL_PL_pct_by_Cholines	-0.00283008	0.031602	0.557654
L_VLDL_CE_by_HDL_CE	0.00553068	0.0316214	0.557654
L_VLDL_FC_by_M_VLDL_CE_pct	0.00223484	0.0316823	0.557989
Ala_by_ApoA1	-0.000907893	0.0317186	0.557989
IDL_C_by_HDL_CE	0.00793789	0.0317964	0.558668
Total_FC_by_L_HDL_PL	0.00388263	0.0318692	0.55926
S_VLDL_P_by_L_HDL_C	-0.00200203	0.0320641	0.561989
IDL_P_by_L_HDL_C	-0.00129085	0.0321337	0.562473
XL_HDL_TG_pct_by_XL_HDL_PL	-0.00166638	0.0321706	0.562473
IDL_PL_by_L_HDL_PL	0.00362979	0.032373	0.565319
Total_C_by_HDL_CE	0.00834706	0.0324798	0.565817
S_LDL_CE_by_M_HDL_P	-0.0115733	0.0324809	0.565817
XL_VLDL_L_by_M_VLDL_CE_pct	0.00217827	0.0326469	0.566925
ApoB_by_ApoA1_by_S_HDL_C	0.000685691	0.0326622	0.566925
XL_VLDL_FC_by_ApoA1	-0.00208229	0.0326636	0.566925
XXL_VLDL_PL_by_L_LDL_FC_pct	0.00282415	0.0328106	0.568609
VLDL_L_by_HDL_CE	0.00548656	0.0328686	0.568609
S_LDL_CE_by_L_HDL_PL	0.00412122	0.0328802	0.568609
M_VLDL_TG_pct_by_L_HDL_L	-0.00696664	0.0330165	0.570274
LDL_TG_by_Citrate	-0.00430506	0.0332005	0.572758
L_LDL_CE_by_L_HDL_PL	0.00419107	0.0334284	0.575544
VLDL_C_by_ApoA1	-0.00166649	0.0335468	0.575544
S_HDL_L_by_L_HDL_C	-0.00152914	0.0335643	0.575544
S_LDL_CE_by_L_HDL_C	-0.00124386	0.0335986	0.575544
Leu_by_S_HDL_C_pct	0.00127223	0.0336163	0.575544
L_VLDL_CE_by_ApoA1	-0.00211618	0.0336226	0.575544
XL_VLDL_P_by_Phosphoglyc	0.00843452	0.033694	0.575544
XXL_VLDL_P_by_Cholines	-0.00228299	0.0337017	0.575544
XXL_VLDL_C_by_Phosphoglyc	0.00789595	0.0337399	0.575544
XL_VLDL_C_by_HDL_CE	0.0053953	0.0337898	0.575544
ApoB_by_ApoA1_by_M_HDL_C	-0.000379148	0.0338057	0.575544
Total_FA_by_S_HDL_C_pct	0.00180882	0.0339735	0.577712
IDL_TG_pct_by_L_LDL_C_pct	-0.0126872	0.0340935	0.577838
XS_VLDL_PL_by_S_HDL_C_pct	0.00201322	0.0341052	0.577838
Total_CE_by_HDL_PL	0.0108503	0.0341073	0.577838
L_VLDL_TG_by_Cholines	-0.00192137	0.0341429	0.577838
M_VLDL_PL_by_L_HDL_PL	0.00406785	0.0342476	0.578923
M_HDL_TG_by_XL_HDL_PL	-0.00203602	0.0343356	0.579722
S_LDL_PL_by_S_HDL_C_pct	0.00136461	0.0343971	0.580075
ApoB_by_L_HDL_PL	0.00365111	0.0345248	0.581541
Lactate_by_XL_VLDL_CE_pct	0.00601301	0.0345863	0.581889
M_VLDL_PL_pct_by_L_HDL_L	0.0119407	0.0347648	0.584204
IDL_CE_by_HDL_CE	0.0078941	0.0348059	0.584207
IDL_FC_by_Citrate	-0.00603519	0.0348691	0.58458
Leu_by_M_HDL_CE	0.000700099	0.0351396	0.584862
IDL_CE_by_L_HDL_C	-0.00111332	0.0352683	0.584862
S_VLDL_C_by_L_HDL_PL	0.00375132	0.0352744	0.584862
S_LDL_P_by_S_HDL_C_pct	0.00149609	0.0352966	0.584862
S_VLDL_C_by_M_VLDL_CE_pct	0.00169778	0.0353439	0.584862
Total_CE_by_HDL_CE	0.00856689	0.035344	0.584862
HDL_TG_by_XL_HDL_PL	-0.00173547	0.0353495	0.584862
Sphingomyelins_by_L_HDL_PL	0.00436851	0.0353694	0.584862
VLDL_CE_by_M_VLDL_CE_pct	0.00176838	0.0353776	0.584862
VLDL_L_by_Phosphoglyc	0.00994809	0.0353829	0.584862
Total_C_by_HDL_PL	0.0105252	0.0353912	0.584862
M_HDL_TG	0.10873	0.0354101	0.584862
M_VLDL_P_by_L_HDL_PL	0.00383434	0.0355413	0.584862
XL_VLDL_PL_by_M_HDL_CE	0.00668121	0.0356427	0.584862
Total_L_by_L_HDL_FC	-0.00270842	0.0357266	0.584862
XXL_VLDL_PL_pct_by_ApoA1	-0.000850233	0.0357473	0.584862
S_VLDL_L_by_L_HDL_C	-0.0017485	0.0357569	0.584862
XS_VLDL_TG_by_ApoA1	-0.00172593	0.0357628	0.584862
XL_HDL_TG_by_XL_HDL_PL	-0.00173004	0.0357767	0.584862
Acetate_by_Gln	0.015411	0.0357791	0.584862
XL_VLDL_PL_by_L_HDL_PL	0.00611366	0.0358111	0.584862
Omega_3_by_L_HDL_C	-0.00454877	0.0358523	0.584862
MUFA_by_M_HDL_CE_pct	-0.0154746	0.0358638	0.584862
M_HDL_TG_by_Phosphoglyc	0.00730158	0.0358698	0.584862
Total_PL_by_L_HDL_C	-0.00129473	0.0359216	0.584936
VLDL_PL_by_M_VLDL_CE_pct	0.00179821	0.0359776	0.584936
VLDL_size_by_XL_HDL_CE	-0.00878875	0.0360431	0.584936
S_LDL_L_by_HDL_PL	0.00848783	0.0360502	0.584936
M_HDL_TG_pct_by_XL_HDL_PL	-0.00140773	0.0361319	0.584936
L_LDL_P_by_M_VLDL_CE_pct	0.00161398	0.0361963	0.584936
M_VLDL_FC_by_HDL_CE	0.00587997	0.0362297	0.584936
S_HDL_TG_by_Phosphoglyc	0.00682381	0.0363003	0.584936
S_LDL_C_by_L_HDL_C	-0.0012874	0.0363676	0.584936
Total_L_by_ApoA1	-0.00301908	0.0364337	0.584936
non_HDL_C_by_HDL_CE	0.00674052	0.0364886	0.584936
Creatinine_by_ApoA1	0.00186537	0.0365453	0.584936
Ala_by_M_HDL_CE	-0.00203858	0.0365733	0.584936
M_VLDL_PL_pct_by_M_VLDL_CE_pct	0.00411421	0.0366039	0.584936
L_VLDL_CE_by_L_HDL_PL	0.0045238	0.0366443	0.584936
L_LDL_PL_by_HDL_PL	0.00927878	0.0367327	0.584936
L_VLDL_PL_by_L_HDL_PL	0.00816823	0.0368103	0.584936
VLDL_C_by_M_VLDL_CE_pct	0.00176738	0.0368178	0.584936
M_LDL_FC_by_HDL_PL	0.00907994	0.0368197	0.584936
PUFA_by_L_HDL_C	-0.00129343	0.036842	0.584936
XXL_VLDL_PL_by_Cholines	-0.00236179	0.0368529	0.584936
M_LDL_C_by_HDL_PL	0.00885503	0.0369112	0.584936
L_VLDL_C_by_HDL_CE	0.00528744	0.036928	0.584936
XS_VLDL_L_by_L_HDL_C	-0.00239138	0.0369473	0.584936
M_VLDL_PL_by_HDL_CE	0.00579277	0.0369648	0.584936
SFA_by_M_HDL_CE_pct	-0.0143863	0.0369694	0.584936
Omega_6_by_L_HDL_C	-0.00126402	0.0369813	0.584936
M_LDL_CE_by_L_HDL_C	-0.00122162	0.0371686	0.587247
S_VLDL_CE_pct	0.109927	0.0372783	0.587532
L_LDL_PL_by_M_HDL_P	-0.0129732	0.0373262	0.587532
IDL_PL_pct_by_M_HDL_CE	0.00212504	0.0373325	0.587532
VLDL_TG_by_L_HDL_C	-0.00296817	0.0373513	0.587532
Remnant_C_by_ApoA1	-0.00195932	0.037441	0.588294
Total_L_by_L_HDL_C	-0.00114372	0.0375553	0.589441
IDL_L_by_L_HDL_C	-0.00118052	0.0376178	0.589497
M_VLDL_TG_pct	0.108398	0.0376416	0.589497
XS_VLDL_PL_pct_by_L_HDL_C	0.00295129	0.0377056	0.589784
L_LDL_L_by_M_HDL_P	-0.013077	0.0377983	0.589784
S_LDL_FC_by_HDL_PL	0.00852859	0.037808	0.589784
S_VLDL_CE_by_L_HDL_C	-0.00183332	0.0378469	0.589784
VLDL_CE_by_ApoA1	-0.00174542	0.0380727	0.589784
XS_VLDL_P_by_L_HDL_C	-0.00195484	0.0381018	0.589784
S_LDL_L_by_L_HDL_C	-0.00138224	0.0381137	0.589784
Total_L_by_HDL_CE	0.00689388	0.0381334	0.589784
LDL_PL_by_HDL_PL	0.00888156	0.0381767	0.589784
XL_VLDL_C_by_M_VLDL_CE_pct	0.00208567	0.0381984	0.589784
VLDL_TG_by_Cholines	-0.00174761	0.0382404	0.589784
IDL_C_by_L_HDL_C	-0.00112863	0.0382676	0.589784
XS_VLDL_FC_pct_by_Citrate	0.00840563	0.0383469	0.589784
XS_VLDL_PL_by_M_VLDL_CE_pct	0.00189518	0.0383616	0.589784
XS_VLDL_FC_by_ApoA1	-0.00166425	0.038392	0.589784
LDL_L_by_M_HDL_P	-0.0123162	0.0384489	0.589784
XL_VLDL_CE_by_L_HDL_PL	0.00471347	0.0384614	0.589784
M_LDL_FC_by_XL_HDL_CE	-0.00747629	0.0385305	0.589784
S_VLDL_L_by_HDL_CE	0.00524839	0.0385458	0.589784
Total_FA_by_L_HDL_C	-0.00127076	0.0385565	0.589784
S_VLDL_CE_by_ApoA1	-0.00160548	0.0385802	0.589784
S_HDL_P_by_L_HDL_C	-0.00142986	0.0385931	0.589784
L_VLDL_L_by_Cholines	-0.00165307	0.0386249	0.589784
XS_VLDL_L_by_ApoA1	-0.00155659	0.038652	0.589784
M_LDL_L_by_L_HDL_C	-0.00117926	0.0388068	0.590758
VLDL_CE_by_L_HDL_PL	0.00348774	0.0388085	0.590758
LDL_P_by_L_HDL_PL	0.00369382	0.0388842	0.590758
S_VLDL_CE_by_L_HDL_PL	0.00375499	0.038901	0.590758
Total_FC_by_L_HDL_C	-0.00112359	0.0389421	0.590758
M_LDL_L_by_HDL_PL	0.00875666	0.0390144	0.590758
M_LDL_CE_by_HDL_PL	0.00865668	0.0390812	0.590758
S_HDL_P_by_S_HDL_C_pct	0.00143676	0.0391724	0.590758
SFA_by_Phosphoglyc	0.0207234	0.0391973	0.590758
M_VLDL_P_by_ApoA1	-0.0025	0.0392058	0.590758
Clinical_LDL_C_by_HDL_PL	0.00909045	0.0392061	0.590758
XS_VLDL_FC_by_M_VLDL_CE_pct	0.0016153	0.0392742	0.590758
SFA_by_M_HDL_P	-0.00947966	0.039326	0.590758
Omega_6_by_HDL_PL	0.0102697	0.0393374	0.590758
Sphingomyelins_by_HDL_PL	0.0103673	0.0393604	0.590758
XXL_VLDL_CE_pct_by_L_HDL_PL	0.00795939	0.0393783	0.590758
M_LDL_C_by_L_HDL_C	-0.00118336	0.0394669	0.591109
M_LDL_PL_by_L_HDL_C	-0.00116801	0.0394846	0.591109
XS_VLDL_P_by_ApoA1	-0.00167816	0.0395295	0.591161
VLDL_L_by_M_VLDL_CE_pct	0.00177925	0.0397467	0.593787
LA_by_HDL_PL	0.00998772	0.0398877	0.595269
ApoB_by_ApoA1_by_Omega_6_by_Omega_3	-0.000815634	0.0399657	0.595726
XL_VLDL_TG_by_M_VLDL_CE_pct	0.00359389	0.0400232	0.595726
LDL_FC_by_HDL_PL	0.00900683	0.0401178	0.595726
VLDL_FC_by_M_VLDL_CE_pct	0.00176528	0.040123	0.595726
Total_C_by_L_HDL_C	-0.00111269	0.040127	0.595726
Total_PL_by_HDL_CE	0.00791683	0.0402317	0.596071
S_LDL_L_by_L_HDL_PL	0.00402499	0.0402339	0.596071
XL_VLDL_P_by_M_VLDL_CE_pct	0.00210169	0.0402844	0.596201
S_VLDL_CE_by_Citrate	-0.00576677	0.0403834	0.596627
L_LDL_CE_pct_by_ApoA1	0.00157785	0.0404277	0.596627
M_LDL_PL_by_HDL_PL	0.00871093	0.0404387	0.596627
Total_CE_by_L_HDL_C	-0.00111732	0.0405823	0.596864
S_LDL_CE_pct	0.106641	0.040659	0.596864
VLDL_P_by_L_HDL_C	-0.00178595	0.0406973	0.596864
IDL_PL_by_L_HDL_C	-0.00130315	0.0408364	0.596864
Total_FC_by_HDL_PL	0.00967246	0.0408841	0.596864
S_VLDL_C_by_L_HDL_C	-0.00164277	0.0409061	0.596864
MUFA_pct_by_Citrate	0.00566429	0.0410133	0.596864
Creatinine_by_M_HDL_FC_pct	-0.00138085	0.0410693	0.596864
ApoB_by_ApoA1_by_S_HDL_CE	0.000715238	0.0410791	0.596864
L_VLDL_P_by_Cholines	-0.00167254	0.0411186	0.596864
M_VLDL_TG_by_Cholines	-0.00169958	0.0411419	0.596864
L_VLDL_P_by_L_HDL_C	-0.00335661	0.0411557	0.596864
Remnant_C_by_L_HDL_C	-0.00123771	0.0411817	0.596864
M_LDL_C_pct_by_HDL_PL	0.0109165	0.0411958	0.596864
Total_TG_by_Cholines	-0.00185351	0.0412158	0.596864
XL_VLDL_TG_by_L_HDL_FC	0.00782091	0.0412407	0.596864
VLDL_P_by_M_VLDL_CE_pct	0.00162678	0.041265	0.596864
LDL_P_by_DHA	0.00248122	0.0412808	0.596864
LDL_FC_by_ApoA1	0.00574575	0.0413301	0.596864
L_VLDL_PL_by_M_HDL_CE	0.00846396	0.0413455	0.596864
LDL_P_by_HDL_PL	0.00845772	0.0413592	0.596864
Omega_3_by_L_HDL_FC	-0.00742328	0.0414094	0.596864
LDL_CE_by_L_HDL_C	-0.00110296	0.0414266	0.596864
LDL_L_by_L_HDL_C	-0.0011145	0.0414588	0.596864
Total_PL_by_S_HDL_C_pct	0.00194883	0.0415983	0.597752
XL_VLDL_CE_by_M_VLDL_CE_pct	0.00196596	0.0416183	0.597752
S_LDL_C_by_M_HDL_P	-0.0113873	0.0416461	0.597752
Phe_by_HDL_size	0.00521392	0.0417216	0.598233
LDL_PL_by_L_HDL_C	-0.00116092	0.0418071	0.598348
non_HDL_C_by_L_HDL_C	-0.00111915	0.0418689	0.598348
XL_VLDL_L_by_Cholines	-0.00181334	0.0419331	0.598348
Total_PL_by_L_HDL_PL	0.00435605	0.0419794	0.598348
TG_by_PG_by_Cholines	-0.00169354	0.0419907	0.598348
Total_CE_by_M_HDL_P	-0.0143616	0.0420121	0.598348
LDL_CE_by_M_HDL_P	-0.0124218	0.0421053	0.598348
XL_VLDL_P_by_HDL_CE	0.00577265	0.0421068	0.598348
M_HDL_TG_by_Omega_6_pct	-0.00201993	0.0421148	0.598348
LDL_C_by_HDL_PL	0.00886607	0.042149	0.598348
LDL_PL_by_M_HDL_P	-0.0116108	0.0422385	0.598761
LDL_L_by_HDL_PL	0.00881679	0.0422857	0.598761
L_LDL_PL_by_L_HDL_C	-0.00109441	0.042304	0.598761
LDL_C_by_L_HDL_C	-0.00109563	0.0424414	0.599015
XS_VLDL_CE_by_L_HDL_C	-0.00158953	0.0424573	0.599015
L_VLDL_P_by_L_HDL_CE	-0.00541027	0.0425155	0.599015
Acetate_by_XL_HDL_C	-0.00674634	0.0425262	0.599015
XS_VLDL_PL_by_ApoA1	-0.00171566	0.042566	0.599015
S_VLDL_PL_by_L_HDL_C	-0.00155639	0.0425739	0.599015
VLDL_size_by_Cholines	-0.00188389	0.0427116	0.599845
Total_PL_by_ApoA1	-0.00321151	0.0427446	0.599845
S_VLDL_C_by_ApoA1	-0.00191537	0.042759	0.599845
LDL_P_by_HDL_CE	0.00653482	0.0428519	0.600025
XS_VLDL_FC_pct_by_L_HDL_PL	0.0062424	0.0428559	0.600025
ApoB_by_L_HDL_C	-0.00134715	0.0429434	0.600394
VLDL_L_by_Cholines	-0.00182788	0.0430063	0.600394
Sphingomyelins_by_ApoA1	0.00764601	0.043021	0.600394
Total_FA_by_M_HDL_CE_pct	-0.013542	0.0430506	0.600394
L_LDL_L_by_L_HDL_C	-0.00106672	0.0431847	0.601676
L_LDL_FC_by_HDL_PL	0.00906007	0.0432879	0.601809
M_VLDL_TG_by_L_HDL_CE	-0.00383884	0.0432928	0.601809
XS_VLDL_TG_by_HDL_CE	0.00643011	0.0433372	0.601809
Acetate_by_XL_HDL_PL	0.00276598	0.0433752	0.601809
S_HDL_L_by_S_HDL_C_pct	0.00144761	0.0434052	0.601809
S_VLDL_C_pct_by_Phosphoglyc	-0.00759817	0.0435569	0.603224
M_HDL_TG_pct_by_M_VLDL_CE_pct	0.00349459	0.0436343	0.603224
L_HDL_PL_pct_by_M_VLDL_CE_pct	-0.0125549	0.0436371	0.603224
IDL_TG_by_ApoA1	-0.00175479	0.0437562	0.603224
LDL_CE_by_HDL_PL	0.00877368	0.0438038	0.603224
M_LDL_P_by_L_HDL_CE	-0.00570682	0.0439588	0.603224
LDL_C_by_M_HDL_P	-0.0126495	0.0439706	0.603224
M_VLDL_L_by_L_HDL_C	-0.00154525	0.0439853	0.603224
LDL_P_by_M_VLDL_CE_pct	0.00153018	0.0440227	0.603224
Total_C_by_M_HDL_P	-0.0135781	0.0440433	0.603224
Acetate_by_S_HDL_C_pct	-0.00263011	0.0440624	0.603224
XXL_VLDL_PL_by_L_HDL_C	0.00196017	0.0441526	0.603224
XS_VLDL_C_by_ApoA1	-0.00186123	0.044156	0.603224
S_LDL_CE_pct_by_XL_HDL_PL	-0.00360764	0.0441793	0.603224
L_LDL_TG_pct_by_M_HDL_FC_pct	-0.00286166	0.0441981	0.603224
LDL_TG_by_ApoA1	-0.00210753	0.0442267	0.603224
L_LDL_CE_by_L_HDL_C	-0.00106057	0.0444647	0.603224
XL_VLDL_TG_by_Cholines	-0.00257094	0.0444671	0.603224
XL_VLDL_FC_by_Cholines	-0.00217567	0.0445027	0.603224
M_VLDL_CE_by_HDL_PL	0.0106768	0.04457	0.603224
L_LDL_C_by_L_HDL_C	-0.00105242	0.0446047	0.603224
VLDL_CE_by_L_HDL_C	-0.00165615	0.044627	0.603224
S_VLDL_TG_by_Cholines	-0.00188011	0.044684	0.603224
L_LDL_TG_pct_by_ApoA1	-0.00181768	0.0447579	0.603224
M_LDL_L_by_M_HDL_P	-0.0110278	0.0448075	0.603224
M_LDL_TG_by_ApoA1	-0.00248824	0.0448106	0.603224
S_LDL_PL_by_M_VLDL_CE_pct	0.00145413	0.0448136	0.603224
XS_VLDL_C_by_L_HDL_C	-0.00176725	0.044817	0.603224
L_VLDL_FC_pct_by_ApoA1	-0.00115496	0.0448437	0.603224
Sphingomyelins_by_L_HDL_CE	-0.00450026	0.0448749	0.603224
XL_HDL_CE_pct_by_XL_HDL_PL	0.00141897	0.0449102	0.603224
VLDL_C_by_L_HDL_PL	0.00347315	0.0449486	0.603224
VLDL_L_by_L_HDL_C	-0.00198819	0.0449559	0.603224
M_VLDL_C_by_HDL_CE	0.00566091	0.0450178	0.603224
L_LDL_FC_by_L_HDL_C	-0.00104075	0.0450267	0.603224
XS_VLDL_L_by_M_VLDL_CE_pct	0.00153525	0.0450293	0.603224
ApoB_by_M_VLDL_CE_pct	0.00150971	0.0451239	0.603923
S_HDL_TG_pct_by_Cholines	-0.0019239	0.0453345	0.603983
M_VLDL_CE_by_L_VLDL_TG_pct	-0.00431009	0.0453981	0.603983
Acetoacetate_by_HDL_P	-0.0108069	0.0454264	0.603983
Acetate_by_L_HDL_C	-0.00185644	0.0454396	0.603983
L_HDL_PL_pct_by_XL_HDL_L	-0.0180074	0.0454551	0.603983
LDL_FC_by_L_HDL_C	-0.00108822	0.0454807	0.603983
Remnant_C_by_Citrate	-0.00502328	0.0455149	0.603983
XL_VLDL_P_by_Cholines	-0.00188464	0.0455419	0.603983
M_LDL_CE_pct_by_HDL_CE	0.00547369	0.0455501	0.603983
L_VLDL_L_by_Phosphatidylc	0.0088146	0.0455517	0.603983
S_VLDL_PL_by_L_HDL_PL	0.00367552	0.0456134	0.60424
S_HDL_TG_pct_by_XL_HDL_PL	-0.00117747	0.0457223	0.604416
XL_VLDL_TG_pct_by_ApoA1	0.00402864	0.045752	0.604416
M_LDL_TG_by_Citrate	-0.0040692	0.0457943	0.604416
XS_VLDL_P_by_M_VLDL_CE_pct	0.00148766	0.04583	0.604416
S_VLDL_P_by_M_VLDL_CE_pct	0.00162402	0.0458385	0.604416
L_LDL_TG_by_M_HDL_P	-0.00671685	0.0458967	0.604625
IDL_TG_by_HDL_CE	0.0066437	0.0459981	0.605401
Clinical_LDL_C_by_L_HDL_C	-0.0011183	0.0461399	0.606461
L_LDL_L_by_HDL_PL	0.00887285	0.046268	0.606461
S_VLDL_FC_by_L_HDL_C	-0.00145452	0.0462789	0.606461
S_LDL_L_by_M_HDL_P	-0.0102523	0.0463053	0.606461
XL_VLDL_FC_by_M_VLDL_CE_pct	0.00267976	0.0463456	0.606461
M_LDL_FC_by_L_HDL_C	-0.00112296	0.0464112	0.606461
L_LDL_P_by_L_HDL_PL	0.00341174	0.046517	0.606461
L_VLDL_C_by_L_HDL_PL	0.00452856	0.0465383	0.606461
L_HDL_PL_pct_by_S_VLDL_TG_pct	0.0420828	0.0465776	0.606461
bOHbutyrate_by_Omega_6_pct	0.00202946	0.0466117	0.606461
XS_VLDL_TG_pct_by_Omega_6_pct	-0.0025961	0.0466224	0.606461
Val_by_S_HDL_PL	-0.00341836	0.0466323	0.606461
M_LDL_C_by_DHA	0.00312835	0.0466344	0.606461
Total_BCAA_by_Gly	0.00531415	0.0466737	0.606461
non_HDL_C_by_M_HDL_P	-0.0116323	0.0468146	0.606709
S_HDL_TG_by_XL_HDL_PL	-0.00148015	0.0468644	0.606709
ApoB_by_HDL_PL	0.00831445	0.0468653	0.606709
S_LDL_FC_by_L_HDL_C	-0.00146737	0.0468966	0.606709
XL_VLDL_L_by_Phosphatidylc	0.00772451	0.0469132	0.606709
S_VLDL_C_by_Citrate	-0.00551555	0.0470113	0.606709
L_VLDL_CE_by_Cholines	-0.00169043	0.0470693	0.606709
XL_HDL_C_pct_by_L_HDL_PL	0.00502126	0.0471256	0.606709
Leu_by_Gly	0.00460066	0.0472118	0.606709
ApoB_by_ApoA1_by_IDL_CE_pct	0.00028648	0.0472457	0.606709
XXL_VLDL_CE_pct_by_L_HDL_C	-0.00169002	0.0472625	0.606709
Sphingomyelins_by_M_HDL_CE_pct	-0.0113943	0.0472694	0.606709
non_HDL_C_by_HDL_PL	0.00872318	0.0473699	0.606709
M_VLDL_PL_by_M_VLDL_CE_pct	0.00174941	0.0473993	0.606709
XS_VLDL_C_by_M_VLDL_CE_pct	0.00147829	0.0474313	0.606709
VLDL_PL_by_Cholines	-0.00186312	0.0474838	0.606709
M_LDL_CE_pct_by_L_HDL_C	-0.00231169	0.0475016	0.606709
L_VLDL_FC_by_Phosphoglyc	0.00791607	0.0475154	0.606709
L_VLDL_C_by_Cholines	-0.00165225	0.0475173	0.606709
XXL_VLDL_L_by_Cholines	-0.00304822	0.047574	0.606709
L_LDL_CE_by_M_HDL_P	-0.0126452	0.0475859	0.606709
L_LDL_C_by_M_HDL_P	-0.0129622	0.0478511	0.608761
ApoB_by_L_VLDL_TG_pct	-0.00338743	0.0478553	0.608761
M_LDL_PL_by_M_HDL_P	-0.010586	0.0478839	0.608761
M_LDL_C_by_XL_HDL_CE	-0.00549008	0.0479175	0.608761
IDL_TG_pct_by_ApoA1	-0.00244592	0.0480114	0.609087
L_LDL_C_by_HDL_PL	0.00881532	0.0480344	0.609087
LDL_P_by_L_HDL_C	-0.00135292	0.0480952	0.609087
VLDL_TG_by_L_HDL_CE	-0.00225114	0.0481139	0.609087
SFA_by_S_HDL_C_pct	0.00154396	0.0481994	0.609628
VLDL_C_by_L_HDL_C	-0.00170567	0.0483693	0.610375
LDL_size_by_Cholines	-0.00184593	0.0484227	0.610375
Total_PL_by_M_HDL_CE_pct	-0.0104219	0.0484372	0.610375
XS_VLDL_PL_by_L_HDL_C	-0.0051718	0.048462	0.610375
XL_VLDL_FC_pct_by_S_HDL_C_pct	0.0121127	0.0484724	0.610375
L_VLDL_FC_by_Cholines	-0.00163505	0.0486037	0.611489
XS_VLDL_L_by_Cholines	-0.00226773	0.0487899	0.611867
XXL_VLDL_CE_pct_by_XL_HDL_PL	0.00351989	0.0487904	0.611867
S_VLDL_FC_by_M_VLDL_CE_pct	0.00159115	0.0488182	0.611867
L_LDL_TG_by_ApoA1	-0.00212391	0.048861	0.611867
M_HDL_TG_pct_by_Cholines	-0.00213769	0.0488618	0.611867
XS_VLDL_CE_by_L_HDL_PL	0.00312927	0.048891	0.611867
XS_VLDL_CE_by_ApoA1	-0.00202307	0.0490914	0.613836
M_LDL_C_by_M_HDL_P	-0.0113136	0.0492503	0.61461
S_LDL_P_by_HDL_P	-0.00802414	0.0493827	0.61461
M_VLDL_L_by_Cholines	-0.00182265	0.0494145	0.61461
XS_VLDL_PL_pct_by_IDL_FC_pct	-0.0119903	0.0494314	0.61461
XXL_VLDL_PL_by_S_HDL_C_pct	0.00203727	0.04946	0.61461
L_LDL_PL_by_HDL_CE	0.00658789	0.0494721	0.61461
DHA_pct	-0.0819699	0.0494791	0.61461
M_LDL_P_by_L_HDL_C	-0.0013817	0.0495317	0.61461
Total_BCAA_by_XL_VLDL_CE_pct	-0.00413251	0.0495526	0.61461
M_LDL_P_by_HDL_CE	0.00555922	0.0495841	0.61461
XXL_VLDL_CE_by_Phosphoglyc	0.00712949	0.049791	0.615104
M_VLDL_FC_by_M_VLDL_CE_pct	0.001758	0.0498017	0.615104
S_LDL_TG_pct_by_XL_HDL_PL	-0.000994651	0.0499035	0.615104
LDL_TG_by_M_HDL_P	-0.00647415	0.0499255	0.615104
S_LDL_PL_by_HDL_PL	0.00766387	0.0499698	0.615104
VLDL_PL_by_L_HDL_C	-0.00204992	0.0501701	0.615104
Total_FA_by_Cholines	-0.00365387	0.0502131	0.615104
VLDL_TG_by_Phosphatidylc	0.00796444	0.0502241	0.615104
M_VLDL_C_by_M_VLDL_CE_pct	0.00176708	0.0502641	0.615104
Clinical_LDL_C_by_M_HDL_P	-0.0127172	0.0502786	0.615104
IDL_L_by_DHA	0.00350545	0.0503096	0.615104
L_VLDL_TG_by_L_HDL_C	-0.0045244	0.0503309	0.615104
Ala_by_Glucose	0.00491526	0.050354	0.615104
XS_VLDL_TG_pct_by_XL_HDL_PL	-0.00174427	0.0503786	0.615104
S_VLDL_PL_by_M_VLDL_CE_pct	0.00155646	0.0504323	0.615104
IDL_L_by_M_HDL_P	-0.0114607	0.0505425	0.615104
S_VLDL_L_by_Cholines	-0.00175926	0.0505684	0.615104
Total_FC_by_Citrate	-0.00510077	0.0505793	0.615104
S_VLDL_PL_by_ApoA1	-0.00250027	0.0505944	0.615104
L_LDL_CE_by_HDL_PL	0.00869569	0.0506052	0.615104
XL_VLDL_C_by_Cholines	-0.0016181	0.0506267	0.615104
Total_BCAA_by_M_HDL_CE_pct	-0.0121271	0.0506697	0.615104
XL_HDL_FC_pct_by_L_LDL_PL_pct	-0.0189054	0.0507353	0.615104
M_HDL_PL_pct_by_M_HDL_CE_pct	0.0182206	0.0508428	0.615104
HDL_TG_by_Cholines	-0.00279006	0.050906	0.615104
Total_L_by_L_HDL_PL	0.00377314	0.0509207	0.615104
S_LDL_C_pct_by_ApoA1	-0.00186621	0.0509632	0.615104
M_VLDL_C_by_L_VLDL_TG_pct	-0.00373524	0.0509666	0.615104
XL_VLDL_PL_by_Cholines	-0.00209553	0.0509831	0.615104
S_LDL_PL_by_L_HDL_C	-0.00173485	0.0512577	0.615104
TG_by_PG_by_XL_HDL_PL	-0.000791234	0.0513187	0.615104
M_VLDL_CE_by_M_VLDL_CE_pct	0.00208258	0.0513529	0.615104
M_VLDL_L_by_M_VLDL_CE_pct	0.00163974	0.051353	0.615104
XXL_VLDL_L_by_L_HDL_C	0.00252593	0.0513621	0.615104
S_VLDL_L_by_M_VLDL_CE_pct	0.00156443	0.0513777	0.615104
IDL_CE_by_M_HDL_P	-0.0122641	0.0513777	0.615104
M_VLDL_PL_pct_by_M_HDL_L	0.00418435	0.0514322	0.615104
S_LDL_TG_by_Cholines	-0.00244535	0.0514525	0.615104
M_VLDL_PL_pct_by_HDL_size	-0.00817247	0.0514589	0.615104
VLDL_P_by_Cholines	-0.00187314	0.0514825	0.615104
XXL_VLDL_PL_pct_by_M_LDL_PL_pct	-0.00553337	0.0515073	0.615104
XXL_VLDL_L_by_Phosphoglyc	0.0068511	0.0515136	0.615104
XL_HDL_C_pct_by_XL_HDL_PL	0.00265721	0.0515426	0.615104
S_VLDL_P_by_Cholines	-0.00174184	0.0515491	0.615104
L_VLDL_L_by_L_HDL_C	-0.00313356	0.0516297	0.615104
XL_VLDL_C_by_L_HDL_PL	0.00444336	0.0516883	0.615104
M_LDL_PL_by_XL_HDL_CE	-0.00545869	0.0516891	0.615104
XS_VLDL_PL_by_Cholines	-0.00256122	0.0517652	0.615104
M_LDL_CE_by_XL_HDL_CE	-0.00495599	0.0518828	0.615104
VLDL_TG_by_M_VLDL_CE_pct	0.00193812	0.0519123	0.615104
M_VLDL_PL_by_ApoA1	-0.00301653	0.0519596	0.615104
VLDL_FC_by_Cholines	-0.00185481	0.0519958	0.615104
M_VLDL_P_by_M_VLDL_CE_pct	0.00163765	0.0520375	0.615104
SFA_pct_by_L_HDL_TG	0.006054	0.0520617	0.615104
Total_TG_by_XL_HDL_PL	-0.000945208	0.0520851	0.615104
S_HDL_TG_pct_by_Citrate	-0.00526534	0.0520951	0.615104
XXL_VLDL_FC_by_Cholines	-0.00230055	0.0521363	0.615104
LDL_size_by_S_HDL_C_pct	0.000857883	0.052162	0.615104
M_HDL_PL_pct_by_L_HDL_PL	-0.00984696	0.0521676	0.615104
S_VLDL_L_by_Citrate	-0.0046973	0.0522548	0.615213
XS_VLDL_CE_by_M_VLDL_CE_pct	0.0014393	0.052293	0.615213
M_LDL_TG_by_M_HDL_P	-0.0063611	0.0523835	0.615213
XL_VLDL_CE_by_HDL_CE	0.00433083	0.0523885	0.615213
XS_VLDL_FC_by_Cholines	-0.0021572	0.0524064	0.615213
S_LDL_P_by_M_HDL_P	-0.00925444	0.0524474	0.615213
MUFA_by_Cholines	-0.00352406	0.0525427	0.615213
Total_BCAA_by_S_HDL_FC_pct	0.00360909	0.0525606	0.615213
IDL_FC_by_L_HDL_C	-0.00118559	0.0526068	0.615213
M_LDL_CE_by_M_HDL_P	-0.0106138	0.0526081	0.615213
L_VLDL_TG_by_L_HDL_TG	0.00478033	0.052811	0.615706
M_LDL_CE_pct_by_M_HDL_CE	-0.0035252	0.0528527	0.615706
Leu_by_S_HDL_FC_pct	0.00375901	0.0528641	0.615706
M_HDL_PL_pct_by_L_HDL_C	0.00168855	0.0529353	0.615706
Val_by_S_HDL_FC_pct	0.00331913	0.0529437	0.615706
XL_VLDL_FC_by_L_HDL_TG	0.00596583	0.0529459	0.615706
L_LDL_P_by_L_HDL_C	-0.00133849	0.053013	0.615706
L_LDL_TG_pct_by_Gln	-0.00551457	0.0530252	0.615706
M_LDL_L_by_DHA	0.00308019	0.0530802	0.615706
XXL_VLDL_FC_by_L_HDL_C	0.00278155	0.0531751	0.615706
S_VLDL_C_pct_by_XL_HDL_PL	0.00141027	0.0532582	0.615706
Val_by_XL_VLDL_CE_pct	-0.00363064	0.0532739	0.615706
L_VLDL_FC_by_HDL_CE	0.00474121	0.0532807	0.615706
M_VLDL_PL_by_Cholines	-0.00197733	0.053283	0.615706
XL_HDL_CE_pct_by_Total_P	0.00940951	0.0532976	0.615706
XL_VLDL_TG_by_XL_HDL_C	0.00601458	0.053411	0.616104
Omega_6_by_M_HDL_CE_pct	-0.0120836	0.0534184	0.616104
IDL_PL_by_L_VLDL_TG_pct	-0.00324548	0.0535205	0.616373
TG_by_PG_by_Phosphatidylc	0.00739141	0.0535282	0.616373
S_LDL_L_by_DHA	0.00273932	0.0535871	0.616554
S_VLDL_CE_pct_by_HDL_size	-0.00764728	0.0537336	0.617239
L_VLDL_L_by_L_HDL_CE	-0.0042906	0.0537746	0.617239
XL_HDL_CE_pct_by_L_HDL_C	-0.00218409	0.0537764	0.617239
S_LDL_P_by_M_VLDL_CE_pct	0.00143991	0.0538285	0.61734
Omega_3_pct_by_XL_HDL_C	0.00467205	0.0539951	0.61797
Clinical_LDL_C_by_XL_HDL_CE	-0.00584458	0.0540696	0.61797
Leu_by_Total_P	0.0077823	0.0541392	0.61797
S_VLDL_C_by_L_VLDL_TG_pct	-0.00448575	0.0541542	0.61797
M_VLDL_TG_by_Phosphatidylc	0.00913744	0.0542097	0.61797
S_LDL_TG_by_XL_HDL_PL	-0.00113801	0.0542219	0.61797
XS_VLDL_TG_by_XL_HDL_PL	-0.00132463	0.0542427	0.61797
M_LDL_C_pct_by_XL_HDL_P	-0.00454008	0.0543298	0.61797
S_LDL_PL_by_L_HDL_PL	0.00391238	0.0543622	0.61797
XXL_VLDL_CE_by_S_HDL_C_pct	0.00125793	0.0544479	0.61797
Val_by_Gly	0.00650981	0.0544626	0.61797
SFA_by_L_HDL_C	-0.00122139	0.0544875	0.61797
IDL_FC_by_HDL_PL	0.00892428	0.0545125	0.61797
S_VLDL_P_by_Citrate	-0.0046144	0.0545281	0.61797
M_HDL_PL_pct_by_XL_HDL_PL	-0.000676686	0.0545331	0.61797
Total_FC_by_M_HDL_P	-0.0115013	0.0546082	0.61811
IDL_C_by_M_HDL_P	-0.0124033	0.0546322	0.61811
L_LDL_FC_by_M_HDL_P	-0.0134976	0.0547282	0.618618
L_LDL_L_by_HDL_CE	0.0066012	0.0547638	0.618618
XS_VLDL_P_by_Cholines	-0.0022644	0.0548548	0.619156
M_VLDL_PL_by_L_HDL_C	-0.00150581	0.054955	0.619797
Acetate_by_L_HDL_PL	0.0101439	0.0550434	0.620304
M_LDL_CE_pct_by_XL_HDL_PL	-0.00103604	0.0551772	0.621321
XS_VLDL_FC_by_L_HDL_C	-0.00251999	0.0552314	0.62144
VLDL_P_by_Citrate	-0.00446911	0.0553872	0.621569
M_VLDL_C_by_HDL_PL	0.00873608	0.0554114	0.621569
M_HDL_TG_by_Cholines	-0.00312964	0.0554146	0.621569
S_VLDL_FC_by_L_VLDL_TG_pct	-0.00367455	0.0554171	0.621569
Ile_by_M_LDL_FC_pct	-0.00384323	0.055611	0.623254
XS_VLDL_TG_pct_by_M_HDL_CE	0.00404592	0.055783	0.624433
XXL_VLDL_P_by_S_HDL_C_pct	0.00211706	0.0558739	0.624433
M_HDL_PL_pct_by_S_HDL_C_pct	0.002871	0.0559433	0.624433
S_LDL_FC_by_XL_HDL_CE	-0.00635242	0.0559949	0.624433
XS_VLDL_FC_pct_by_L_LDL_FC_pct	-0.00274716	0.0559994	0.624433
VLDL_L_by_XL_HDL_PL	-0.00112836	0.0560672	0.624433
Total_L_by_M_HDL_P	-0.0104057	0.0561183	0.624433
XS_VLDL_C_by_Cholines	-0.00230788	0.0562053	0.624433
Total_PL_by_M_HDL_P	-0.0123285	0.0562961	0.624433
VLDL_P_by_XL_HDL_PL	-0.00144571	0.0563043	0.624433
M_VLDL_P_by_L_HDL_C	-0.0015042	0.0564531	0.624433
M_HDL_PL_pct_by_M_HDL_FC_pct	0.00109101	0.0565055	0.624433
LDL_FC_by_XL_HDL_CE	-0.00672824	0.0565379	0.624433
IDL_P_by_M_VLDL_CE_pct	0.00151788	0.0565592	0.624433
XL_VLDL_TG_pct_by_L_HDL_PL	-0.00852933	0.0565677	0.624433
VLDL_TG_by_XL_HDL_PL	-0.000879334	0.0566104	0.624433
LDL_FC_by_M_HDL_P	-0.0127874	0.0566361	0.624433
VLDL_PL_by_XL_HDL_PL	-0.00132224	0.0566754	0.624433
M_LDL_TG_pct_by_Gln	-0.00543942	0.0567294	0.624433
M_LDL_L_by_XL_HDL_CE	-0.0049806	0.0567746	0.624433
Omega_3_by_L_HDL_P	0.00309506	0.0568271	0.624433
Val_by_M_HDL_CE_pct	-0.0108986	0.0568305	0.624433
VLDL_C_by_Cholines	-0.00190961	0.0568642	0.624433
ApoB_by_Citrate	-0.00521533	0.0568733	0.624433
S_LDL_FC_by_L_HDL_FC	-0.00197909	0.0568918	0.624433
LDL_C_by_XL_HDL_CE	-0.00579827	0.0569698	0.624433
L_LDL_FC_by_HDL_CE	0.00692427	0.0569799	0.624433
VLDL_FC_by_L_HDL_C	-0.00180324	0.0569888	0.624433
VLDL_FC_by_L_HDL_PL	0.00345787	0.0570239	0.624433
XXL_VLDL_PL_pct_by_M_HDL_L	-0.00115787	0.0570293	0.624433
M_VLDL_P_by_Cholines	-0.00186236	0.0571277	0.625031
Ala_by_L_LDL_C_pct	0.00663927	0.0572544	0.625937
IDL_PL_pct_by_XL_HDL_PL	-0.00163226	0.0573671	0.626282
LDL_CE_by_XL_HDL_CE	-0.00552378	0.0573737	0.626282
M_HDL_PL_pct_by_Phosphatidylc	0.00931926	0.0575227	0.627428
L_HDL_TG_pct_by_M_HDL_FC	-0.00103787	0.0576159	0.627949
L_LDL_CE_by_XL_HDL_CE	-0.00605911	0.0576948	0.627949
PUFA_by_HDL_PL	0.00917464	0.0577025	0.627949
XS_VLDL_TG_by_Cholines	-0.00220134	0.0578916	0.629528
S_VLDL_C_pct_by_M_HDL_L	0.00208122	0.0580238	0.630332
IDL_TG_pct_by_XL_HDL_PL	-0.00102019	0.0580557	0.630332
M_VLDL_CE_by_L_HDL_C	-0.00193892	0.0581179	0.630332
S_VLDL_CE_pct_by_M_VLDL_CE_pct	0.00208258	0.0581509	0.630332
IDL_CE_by_ApoA1	-0.0028145	0.0582124	0.630332
IDL_TG_by_Cholines	-0.00242754	0.0582307	0.630332
XS_VLDL_C_by_L_HDL_PL	0.00302774	0.0582773	0.630358
S_VLDL_P_by_XL_HDL_PL	-0.00136972	0.0585319	0.63191
ApoB_by_ApoA1_by_M_HDL_CE	0.000107746	0.0585336	0.63191
VLDL_FC_by_XL_HDL_PL	-0.00142609	0.0585918	0.63191
IDL_L_by_ApoA1	-0.00274442	0.058598	0.63191
L_LDL_P_by_HDL_PL	0.0078334	0.0587224	0.632774
M_HDL_TG_pct_by_Omega_6_pct	-0.00107226	0.0588793	0.633417
IDL_PL_by_HDL_PL	0.00849072	0.0589041	0.633417
Total_L_by_M_HDL_CE_pct	-0.011776	0.0589309	0.633417
S_VLDL_TG_by_XL_HDL_PL	-0.00111453	0.0589597	0.633417
M_VLDL_C_by_L_HDL_C	-0.00154914	0.0590241	0.633632
XL_VLDL_TG_pct_by_Phosphoglyc	0.0115372	0.0591138	0.634118
LA_by_HDL_P	-0.00953038	0.0591648	0.634188
S_LDL_FC_by_M_VLDL_CE_pct	0.00164484	0.0594427	0.636689
S_LDL_TG_by_Phosphatidylc	0.00856609	0.0594929	0.636748
L_LDL_P_by_HDL_CE	0.00585644	0.0595705	0.6371
S_VLDL_PL_by_Cholines	-0.00181117	0.0596727	0.637715
XS_VLDL_FC_pct	0.0797692	0.0597201	0.637734
SFA_by_Cholines	-0.0030366	0.0597645	0.637734
XL_VLDL_TG_by_M_HDL_CE	0.0118397	0.0598085	0.637734
S_LDL_CE_pct_by_L_HDL_CE	-0.00192841	0.059858	0.637785
M_LDL_TG_pct_by_XL_HDL_PL	-0.00113423	0.0599798	0.638606
L_LDL_C_by_XL_HDL_CE	-0.00614253	0.0600565	0.638803
Omega_6_by_HDL_P	-0.011167	0.0600879	0.638803
LDL_L_by_HDL_CE	0.00628083	0.060192	0.638946
L_LDL_C_by_HDL_CE	0.00655677	0.0602557	0.638946
S_LDL_PL_by_L_VLDL_TG_pct	-0.0028759	0.0602654	0.638946
M_VLDL_FC_by_Cholines	-0.00196835	0.0602805	0.638946
M_VLDL_TG_by_M_VLDL_CE_pct	0.00179639	0.0604043	0.639333
S_VLDL_L_by_XL_HDL_PL	-0.00145595	0.0604125	0.639333
S_HDL_P_by_XL_HDL_PL	0.00196675	0.0605205	0.639333
L_HDL_PL_pct_by_L_HDL_CE	0.00650528	0.0605537	0.639333
Clinical_LDL_C_by_HDL_CE	0.00615431	0.0605793	0.639333
S_VLDL_PL_by_Citrate	-0.00486146	0.0605858	0.639333
IDL_PL_pct_by_L_HDL_FC	0.00218786	0.0606839	0.639613
Remnant_C_by_M_VLDL_CE_pct	0.00154805	0.0607325	0.639613
Remnant_C_by_L_VLDL_TG_pct	-0.00320435	0.0608193	0.639613
XS_VLDL_CE_by_Cholines	-0.002388	0.0608431	0.639613
VLDL_C_by_XL_HDL_PL	-0.00167069	0.0609307	0.639613
L_VLDL_P_by_Phosphatidylc	0.00843536	0.0609481	0.639613
LDL_PL_by_HDL_CE	0.00624854	0.0609758	0.639613
XL_VLDL_CE_by_L_HDL_C	-0.00290107	0.0611343	0.639613
bOHbutyrate_by_XL_HDL_CE	-0.0028612	0.061144	0.639613
M_VLDL_L_by_L_HDL_PL	0.00363933	0.0611779	0.639613
S_LDL_L_by_M_VLDL_CE_pct	0.00145767	0.0611876	0.639613
S_LDL_TG_by_S_HDL_C_pct	0.00166333	0.0611988	0.639613
MUFA_by_S_HDL_C_pct	0.00173464	0.0612773	0.639613
S_HDL_L_by_M_HDL_CE_pct	-0.0125524	0.0612858	0.639613
VLDL_CE_by_Cholines	-0.00194695	0.0612945	0.639613
XL_HDL_FC_pct_by_XS_VLDL_C_pct	0.00542376	0.0613376	0.639613
L_VLDL_P_by_XL_HDL_PL	-0.00109464	0.0613745	0.639613
IDL_P_by_L_HDL_FC	-0.00301585	0.0614377	0.639804
MUFA_by_XL_HDL_CE	-0.00368081	0.0615394	0.639908
L_VLDL_P_by_HDL_CE	0.00449914	0.0615433	0.639908
L_HDL_TG_pct_by_M_VLDL_CE_pct	0.00375718	0.0616006	0.639908
XS_VLDL_TG_pct_by_M_HDL_L	-0.00147142	0.0616796	0.639908
M_VLDL_FC_by_L_HDL_C	-0.00146219	0.0617016	0.639908
XL_HDL_TG_pct_by_M_VLDL_CE_pct	0.00296761	0.0617167	0.639908
Total_PL_by_HDL_PL	0.0120511	0.0618629	0.640651
XS_VLDL_FC_pct_by_L_HDL_TG	0.00551422	0.0619209	0.640651
XXL_VLDL_C_pct_by_XL_HDL_PL	0.00314461	0.0619232	0.640651
LDL_size_by_Citrate	-0.00728309	0.0621328	0.641642
LA_by_M_HDL_CE_pct	-0.0115533	0.062149	0.641642
XS_VLDL_TG_by_S_HDL_C_pct	0.00181658	0.0621538	0.641642
S_VLDL_CE_pct_by_XL_HDL_PL	0.00204981	0.062477	0.642985
Sphingomyelins_by_L_HDL_C	-0.00100613	0.0624848	0.642985
S_LDL_P_by_L_HDL_PL	0.00367936	0.0624998	0.642985
XL_VLDL_TG_by_Albumin	-0.00966381	0.0625007	0.642985
L_LDL_CE_by_HDL_CE	0.00639917	0.0625797	0.642985
VLDL_CE_by_Citrate	-0.00487601	0.0626114	0.642985
L_LDL_P_by_Citrate	-0.00561502	0.0626168	0.642985
IDL_FC_by_L_VLDL_TG_pct	-0.00295009	0.0626926	0.642985
M_LDL_TG_by_Cholines	-0.00229242	0.0627438	0.642985
PUFA_by_HDL_P	-0.0107449	0.0628342	0.642985
VLDL_size_by_Phosphoglyc	0.00650295	0.0629107	0.642985
LDL_C_by_HDL_CE	0.00628797	0.0629212	0.642985
S_LDL_FC_by_L_VLDL_TG_pct	-0.00269492	0.062928	0.642985
IDL_PL_by_M_HDL_P	-0.0107433	0.0629338	0.642985
LDL_CE_by_HDL_CE	0.0061417	0.06296	0.642985
LDL_TG_by_Cholines	-0.00239769	0.0632032	0.645008
L_VLDL_PL_pct_by_L_HDL_C	0.00510236	0.0633399	0.645612
S_VLDL_C_pct_by_M_VLDL_CE_pct	0.00322784	0.063353	0.645612
S_HDL_TG_by_Citrate	-0.00438506	0.0635529	0.647187
XL_VLDL_CE_by_Cholines	-0.00142144	0.0637555	0.648572
XL_VLDL_TG_pct_by_L_HDL_C	0.0041287	0.0637798	0.648572
M_LDL_CE_pct_by_L_HDL_PL	0.00452474	0.0640265	0.650223
LDL_L_by_DHA	0.00293812	0.0641436	0.650223
M_LDL_FC_by_M_HDL_P	-0.0113067	0.0641795	0.650223
S_VLDL_CE_by_L_VLDL_TG_pct	-0.00486986	0.0642254	0.650223
M_VLDL_FC_by_L_VLDL_TG_pct	-0.00368265	0.064386	0.650223
PUFA_by_M_HDL_CE_pct	-0.0116172	0.0643875	0.650223
VLDL_CE_by_XL_HDL_PL	-0.00190157	0.0643918	0.650223
M_VLDL_TG_by_XL_HDL_PL	-0.00103259	0.0644047	0.650223
VLDL_size_by_L_HDL_CE	-0.00242477	0.0644392	0.650223
S_HDL_TG_by_Cholines	-0.00174053	0.0644574	0.650223
XXL_VLDL_C_by_Cholines	-0.00242062	0.0644956	0.650223
S_HDL_TG_pct_by_Omega_6_pct	-0.00117335	0.0645128	0.650223
non_HDL_C_by_ApoA1	-0.00354022	0.0645347	0.650223
M_VLDL_TG_pct_by_M_VLDL_CE_pct	-0.00592948	0.0647346	0.651777
IDL_C_by_HDL_PL	0.00868678	0.064828	0.651926
IDL_P_by_ApoA1	-0.00208613	0.0648407	0.651926
IDL_C_by_ApoA1	-0.00300169	0.0649161	0.651992
VLDL_CE_by_L_VLDL_TG_pct	-0.00414811	0.0650015	0.651992
M_LDL_TG_by_XL_HDL_PL	-0.00153994	0.0650466	0.651992
S_VLDL_FC_by_HDL_PL	0.00796266	0.0650535	0.651992
XXL_VLDL_C_pct_by_L_HDL_PL	0.00629234	0.0650758	0.651992
M_VLDL_CE_by_HDL_CE	0.00585217	0.0651233	0.65201
LDL_CE_by_DHA	0.0027542	0.065374	0.653394
M_VLDL_L_by_XL_HDL_PL	-0.00145104	0.0654594	0.653394
XL_HDL_FC_pct_by_Phosphoglyc	0.00982706	0.0654614	0.653394
L_VLDL_L_by_HDL_CE	0.00439599	0.0654751	0.653394
M_VLDL_FC_by_ApoA1	-0.00332357	0.0655296	0.653394
S_VLDL_FC_by_Citrate	-0.00508671	0.0655363	0.653394
L_VLDL_FC_by_L_HDL_PL	0.00456501	0.0655852	0.653424
S_LDL_PL_by_Omega_6_pct	0.00195535	0.0657545	0.653712
XL_HDL_TG_by_M_HDL_CE_pct	-0.0136182	0.0657792	0.653712
Total_TG_by_M_VLDL_CE_pct	0.00175272	0.0657883	0.653712
L_LDL_TG_by_Cholines	-0.00243484	0.0658684	0.653712
Total_L_by_HDL_PL	0.00927455	0.0658788	0.653712
L_VLDL_PL_by_M_VLDL_CE_pct	0.0020335	0.0659655	0.653712
L_VLDL_L_by_XL_HDL_PL	-0.00103441	0.0659785	0.653712
L_HDL_TG_pct_by_Omega_6_pct	-0.000623073	0.0659806	0.653712
S_VLDL_CE_by_XL_HDL_PL	-0.00203451	0.0660327	0.653774
XXL_VLDL_PL_by_M_HDL_L	-0.00149046	0.0661974	0.654951
S_LDL_L_by_Omega_6_pct	0.00270344	0.0662596	0.655111
IDL_P_by_HDL_PL	0.00787177	0.0664517	0.656555
S_HDL_P_by_HDL_PL	0.0115244	0.0667722	0.659266
L_VLDL_FC_by_XL_HDL_PL	-0.00123338	0.0668565	0.659641
L_VLDL_C_by_XL_HDL_PL	-0.00132149	0.0669331	0.659819
ApoB_by_M_HDL_P	-0.00952938	0.066967	0.659819
S_VLDL_TG_by_Citrate	-0.00434173	0.0670625	0.659964
IDL_PL_by_M_VLDL_CE_pct	0.00146506	0.0671126	0.659964
S_VLDL_C_by_HDL_PL	0.00820581	0.067292	0.659964
M_VLDL_TG_pct_by_M_HDL_L	-0.00276851	0.067315	0.659964
M_VLDL_PL_pct_by_XL_HDL_PL	0.002767	0.0673766	0.659964
L_LDL_CE_pct_by_Gln	0.00809847	0.0673775	0.659964
M_LDL_C_pct_by_S_HDL_C_pct	0.000961484	0.0674384	0.659964
XL_VLDL_TG_by_M_LDL_PL_pct	-0.00637238	0.0674449	0.659964
XXL_VLDL_PL_by_Phosphoglyc	0.00663718	0.0674597	0.659964
Ile_by_Gly	0.00391329	0.0674814	0.659964
IDL_L_by_HDL_PL	0.00847488	0.0675163	0.659964
S_LDL_C_pct_by_XL_HDL_PL	0.00171195	0.0675492	0.659964
XXL_VLDL_C_pct_by_S_HDL_C_pct	0.00131832	0.0675831	0.659964
S_VLDL_CE_by_Cholines	-0.00166828	0.0677184	0.660521
IDL_TG_pct_by_Phosphoglyc	0.00691007	0.0678563	0.660521
SFA_pct_by_M_HDL_FC	-0.00147942	0.0678608	0.660521
L_LDL_FC_by_XL_HDL_CE	-0.00643395	0.067931	0.660521
M_LDL_CE_by_HDL_CE	0.00544354	0.0679541	0.660521
L_VLDL_CE_by_XL_HDL_PL	-0.0014311	0.0679919	0.660521
Total_TG_by_Phosphatidylc	0.00765484	0.0680435	0.660521
IDL_P_by_L_VLDL_TG_pct	-0.00273611	0.0680565	0.660521
LDL_FC_by_HDL_CE	0.00653041	0.0680568	0.660521
M_HDL_PL_pct_by_L_HDL_CE	0.00426392	0.0681975	0.661065
S_LDL_C_by_XL_HDL_CE	-0.00474844	0.0682292	0.661065
S_VLDL_TG_by_L_HDL_CE	-0.00386375	0.0682519	0.661065
IDL_PL_pct_by_M_HDL_FC_pct	-0.00207005	0.0683377	0.661448
M_VLDL_P_by_XL_HDL_PL	-0.00165355	0.0683955	0.661558
GlycA_by_Cholines	-0.0022769	0.0685649	0.662748
L_LDL_P_by_L_VLDL_TG_pct	-0.00303649	0.0686255	0.662884
SFA_pct_by_M_VLDL_C_pct	-0.00156268	0.0687067	0.66322
IDL_L_by_L_VLDL_TG_pct	-0.00266148	0.0689725	0.665336
L_VLDL_TG_by_XL_HDL_PL	-0.00104375	0.0692246	0.666952
M_VLDL_TG_pct_by_XL_HDL_PL	-0.00134512	0.0692538	0.666952
XL_VLDL_L_by_XL_HDL_PL	-0.00110257	0.0692803	0.666952
XL_HDL_TG_pct_by_Omega_6_pct	-0.000516512	0.0693726	0.66739
S_LDL_P_by_HDL_CE	0.00607518	0.0694799	0.667779
S_VLDL_C_by_Cholines	-0.00170953	0.0695067	0.667779
L_LDL_CE_pct_by_S_HDL_C_pct	0.000727006	0.0696642	0.668393
L_LDL_TG_pct_by_XL_HDL_PL	-0.00098834	0.0697332	0.668393
LA_by_L_HDL_PL	0.00362351	0.0697758	0.668393
M_VLDL_PL_by_XL_HDL_PL	-0.00186188	0.0698293	0.668393
L_VLDL_PL_pct_by_L_HDL_CE	0.00351872	0.069892	0.668393
Creatinine_by_L_HDL_TG	-0.00457722	0.0699923	0.668393
XL_VLDL_TG_by_Phosphatidylc	0.00428994	0.0700291	0.668393
XS_VLDL_L_by_XL_HDL_PL	-0.00165777	0.0700628	0.668393
L_VLDL_FC_by_L_HDL_C	-0.00320273	0.0700722	0.668393
S_LDL_CE_by_Omega_6_pct	0.00282043	0.0700921	0.668393
XL_HDL_C_pct_by_L_HDL_C	-0.00234779	0.0701791	0.668393
IDL_TG_pct_by_Gln	-0.00584087	0.0701992	0.668393
LDL_P_by_M_HDL_P	-0.00993208	0.0702416	0.668393
S_VLDL_C_by_XL_HDL_PL	-0.00213441	0.0703249	0.668393
Omega_3_pct_by_Omega_6_pct	0.00140031	0.0704413	0.668393
M_LDL_C_by_HDL_CE	0.00562334	0.070524	0.668393
XL_VLDL_C_by_XL_HDL_PL	-0.00133399	0.0705266	0.668393
Val_by_M_HDL_L	-0.00432551	0.0705286	0.668393
S_VLDL_PL_by_L_VLDL_TG_pct	-0.00355013	0.0705307	0.668393
S_LDL_CE_by_HDL_CE	0.00594398	0.0705313	0.668393
L_HDL_TG_pct_by_Cholines	-0.00149261	0.0705641	0.668393
LDL_P_by_L_VLDL_TG_pct	-0.00282465	0.0706013	0.668393
XS_VLDL_PL_by_XL_HDL_PL	-0.00170905	0.0707319	0.668622
IDL_P_by_M_HDL_P	-0.00855003	0.0707515	0.668622
Ile_by_S_HDL_C_pct	0.00221564	0.0707661	0.668622
S_VLDL_PL_by_L_HDL_FC	-0.00254711	0.0708502	0.668974
M_LDL_P_by_L_VLDL_TG_pct	-0.00272203	0.0711527	0.671386
S_VLDL_CE_by_HDL_PL	0.00839192	0.0712469	0.67183
S_VLDL_FC_by_ApoA1	-0.00289794	0.0713777	0.67262
S_VLDL_PL_by_XL_HDL_PL	-0.00189957	0.071505	0.67274
non_HDL_C_by_L_VLDL_TG_pct	-0.00280257	0.0715234	0.67274
M_VLDL_CE_by_DHA	0.00248899	0.0715365	0.67274
IDL_CE_by_HDL_PL	0.0085048	0.0716054	0.67274
XL_VLDL_L_by_HDL_CE	0.00462334	0.0716263	0.67274
Ile_by_M_HDL_CE_pct	-0.012668	0.0719257	0.675108
XXL_VLDL_CE_by_Cholines	-0.002417	0.0720598	0.675731
Omega_3_by_Cholines	-0.00313937	0.0721291	0.675731
VLDL_size_by_XL_HDL_PL	-0.000825041	0.072138	0.675731
XS_VLDL_FC_by_XL_HDL_PL	-0.00167726	0.0722272	0.675731
Total_PL_by_Citrate	-0.00449317	0.0722289	0.675731
Acetoacetate_by_Glucose	-0.00448051	0.072292	0.675878
Total_C_by_Citrate	-0.00490844	0.0723642	0.676094
LDL_L_by_XL_HDL_CE	-0.00489789	0.0724371	0.676094
Remnant_C_by_HDL_PL	0.00797045	0.0724573	0.676094
L_LDL_TG_by_L_HDL_CE	-0.00549154	0.0726096	0.677072
XS_VLDL_P_by_XL_HDL_PL	-0.00173638	0.0727381	0.677828
IDL_PL_pct_by_L_HDL_C_pct	0.0037299	0.0729529	0.679043
S_LDL_C_by_Omega_6_pct	0.00446205	0.0729637	0.679043
S_LDL_TG_by_Citrate	-0.00327741	0.073044	0.679337
VLDL_size_by_L_HDL_TG	0.00415689	0.0730905	0.679337
Acetate_by_S_HDL_PL	0.0010489	0.0731941	0.679857
S_LDL_PL_by_HDL_size	-0.00603832	0.0733754	0.681097
M_VLDL_PL_by_L_VLDL_TG_pct	-0.00353838	0.0734565	0.681407
VLDL_L_by_Phosphatidylc	0.00781137	0.0736051	0.682217
XXL_VLDL_CE_pct	0.110448	0.0737156	0.682217
M_LDL_L_by_HDL_CE	0.00550526	0.073722	0.682217
XS_VLDL_PL_pct_by_L_HDL_CE	0.00767697	0.0737351	0.682217
Total_CE_by_M_HDL_CE_pct	-0.0109305	0.0738351	0.68232
LDL_TG_by_S_HDL_C	0.00708643	0.0738418	0.68232
L_VLDL_PL_by_Omega_6_pct	-0.00207347	0.0739471	0.68256
L_LDL_CE_pct_by_L_HDL_C	-0.00140022	0.0739902	0.68256
Total_BCAA_by_S_HDL_PL	-0.00156786	0.0740146	0.68256
S_VLDL_CE_pct_by_Glucose	-0.00281086	0.0740592	0.68256
XS_VLDL_PL_pct_by_M_HDL_FC_pct	-0.0056873	0.0742513	0.683544
Creatinine_by_M_VLDL_CE_pct	0.00338766	0.0742618	0.683544
M_VLDL_TG_pct_by_Cholines	-0.0032762	0.07432	0.683638
M_VLDL_FC_by_XL_HDL_PL	-0.00204372	0.0744594	0.68448
M_LDL_TG_by_S_HDL_C	0.00723903	0.0745599	0.68452
S_HDL_L_by_XL_HDL_PL	0.00263123	0.0745632	0.68452
S_VLDL_FC_by_Cholines	-0.00180698	0.0746461	0.68452
L_LDL_PL_by_Citrate	-0.0051613	0.0746838	0.68452
LDL_PL_by_XL_HDL_CE	-0.00482116	0.0747562	0.68452
IDL_TG_by_XL_HDL_PL	-0.00130558	0.0747633	0.68452
S_LDL_C_by_M_VLDL_CE_pct	0.00145658	0.0747997	0.68452
S_HDL_TG_by_Omega_6_pct	-0.000921269	0.0748605	0.68457
L_LDL_FC_by_XL_HDL_PL	0.00259088	0.0749011	0.68457
S_VLDL_C_pct_by_Glucose	-0.00274153	0.0751105	0.685897
Sphingomyelins_by_L_HDL_P	0.00252907	0.0752197	0.685897
IDL_C_by_L_VLDL_TG_pct	-0.00248816	0.0752632	0.685897
XS_VLDL_TG_by_M_VLDL_CE_pct	0.0017559	0.0752813	0.685897
XL_VLDL_TG_pct_by_L_HDL_FC	0.00504597	0.0752951	0.685897
XXL_VLDL_C_by_S_HDL_C_pct	0.00121159	0.0753348	0.685897
XL_VLDL_L_by_L_HDL_TG	0.00418623	0.0753992	0.686046
S_LDL_CE_by_XL_HDL_CE	-0.00426048	0.0756187	0.687329
LDL_FC_by_XL_HDL_PL	0.00276647	0.0757007	0.687329
LDL_TG_by_XL_HDL_PL	-0.00147164	0.0757225	0.687329
PUFA_by_Cholines	-0.00360564	0.0757329	0.687329
VLDL_C_by_L_VLDL_TG_pct	-0.0040179	0.0759461	0.688404
XL_VLDL_P_by_XL_HDL_PL	-0.00127545	0.075961	0.688404
Omega_6_by_L_HDL_PL	0.00327825	0.0760104	0.688404
M_VLDL_P_by_L_VLDL_TG_pct	-0.00339777	0.0760443	0.688404
L_LDL_L_by_DHA	0.0028479	0.0760971	0.688445
XXL_VLDL_CE_pct_by_S_HDL_C_pct	0.00117503	0.0761891	0.688661
XL_VLDL_TG_by_L_HDL_C	0.00661999	0.0762176	0.688661
non_HDL_C_by_Citrate	-0.00481815	0.0762817	0.688804
XL_HDL_TG_by_Phosphatidylc	0.00913544	0.0764299	0.689298
XL_VLDL_CE_by_XL_HDL_PL	-0.00146359	0.076433	0.689298
Acetate_by_M_HDL_FC_pct	-0.000702147	0.0765405	0.68947
Total_FC_by_ApoA1	-0.0036073	0.0765488	0.68947
Total_C	0.0921307	0.0766628	0.690062
L_HDL_PL_pct_by_Unsaturation	-0.0181958	0.0767651	0.690547
LDL_PL_by_DHA	0.00285725	0.0769089	0.691404
Tyr_by_M_HDL_CE_pct	-0.0102305	0.0771635	0.692307
S_LDL_PL_by_HDL_P	-0.00633191	0.0771809	0.692307
LDL_P_by_Citrate	-0.0052143	0.0772324	0.692307
S_LDL_PL_by_M_HDL_P	-0.00841888	0.0772339	0.692307
Remnant_C_by_Cholines	-0.00196357	0.0772519	0.692307
S_LDL_L_by_L_VLDL_TG_pct	-0.00245111	0.0773055	0.692353
XXL_VLDL_P_by_XL_HDL_PL	-0.000943256	0.0774355	0.693082
VLDL_PL_by_L_HDL_PL	0.00333722	0.0775362	0.693209
S_LDL_TG_pct	0.0952819	0.0775552	0.693209
S_LDL_TG_by_M_VLDL_CE_pct	0.00146704	0.0775954	0.693209
Total_FA_by_M_HDL_P	-0.00676177	0.0777728	0.693379
L_LDL_PL_by_DHA	0.00317753	0.0778388	0.693379
S_LDL_L_by_HDL_CE	0.00606395	0.0778468	0.693379
MUFA_by_M_HDL_P	-0.00561772	0.0779587	0.693379
S_LDL_L_by_HDL_P	-0.00643236	0.0779957	0.693379
M_LDL_P_by_M_VLDL_CE_pct	0.00130844	0.0780687	0.693379
L_HDL_PL_pct_by_IDL_FC_pct	-0.0212764	0.0781755	0.693379
L_LDL_TG_pct_by_L_HDL_C_pct	0.00512694	0.0782238	0.693379
IDL_PL_pct_by_L_HDL_P	0.00103958	0.0782969	0.693379
L_VLDL_PL_by_L_HDL_FC	-0.00711235	0.0782984	0.693379
S_LDL_C_by_HDL_CE	0.00595602	0.0783324	0.693379
Omega_6_by_Cholines	-0.00430582	0.0783449	0.693379
Ile_by_S_HDL_PL	-0.00120751	0.0783531	0.693379
HDL_TG_by_M_HDL_CE_pct	-0.0182652	0.0783834	0.693379
L_HDL_PL_pct_by_S_LDL_PL_pct	-0.0286004	0.0783858	0.693379
L_LDL_L_by_XL_HDL_CE	-0.00505124	0.0783921	0.693379
XS_VLDL_TG_pct_by_M_HDL_FC	-0.00309549	0.0786681	0.695019
Total_C_by_M_HDL_CE_pct	-0.0109476	0.078675	0.695019
L_LDL_TG_by_S_HDL_C	0.00684906	0.0787596	0.695138
XL_HDL_FC_pct_by_L_HDL_PL	0.0194222	0.0787859	0.695138
L_VLDL_C_pct_by_Unsaturation	0.00592126	0.0789362	0.695813
S_LDL_FC_by_XL_HDL_PL	0.00341151	0.0789662	0.695813
LDL_PL_by_L_VLDL_TG_pct	-0.00255604	0.0790087	0.695813
S_VLDL_TG_by_M_HDL_L	-0.00186848	0.079071	0.695932
M_LDL_C_pct_by_Gln	0.00588975	0.0792425	0.697011
XL_HDL_TG_by_Cholines	-0.00334179	0.0793753	0.69775
XL_VLDL_PL_by_Phosphatidylc	0.00829309	0.0796219	0.699486
S_LDL_CE_by_HDL_P	-0.0065732	0.0797415	0.700106
XL_VLDL_FC_by_XL_HDL_PL	-0.00143214	0.0798584	0.700701
IDL_TG_by_M_VLDL_CE_pct	0.00149894	0.0799817	0.701352
Acetoacetate_by_Omega_6_pct	0.00378713	0.0800742	0.70166
S_LDL_TG_pct_by_L_HDL_CE	-0.00146068	0.0801554	0.70166
XL_VLDL_PL_pct_by_HDL_CE	0.0042612	0.0801644	0.70166
VLDL_CE_by_HDL_PL	0.00785596	0.0802587	0.702054
L_LDL_PL_by_L_VLDL_TG_pct	-0.00254183	0.0804572	0.703133
XL_VLDL_P_by_L_HDL_PL	0.00489212	0.0804805	0.703133
S_HDL_P_by_M_HDL_CE_pct	-0.0124925	0.0806215	0.703708
non_HDL_C_by_M_VLDL_CE_pct	0.00146222	0.080645	0.703708
Ala_by_L_HDL_CE	-0.0015023	0.0807194	0.703927
L_LDL_P_by_M_HDL_P	-0.0100805	0.0810133	0.706058
M_LDL_TG_pct_by_S_HDL_C_pct	-0.00116667	0.0810718	0.706137
IDL_PL_by_ApoA1	-0.00301895	0.0811988	0.706485
XXL_VLDL_FC_by_S_HDL_PL	-0.00383078	0.0812499	0.706485
XL_VLDL_L_by_XL_HDL_C	0.00535515	0.0812688	0.706485
XXL_VLDL_FC_by_XL_HDL_PL	-0.00104006	0.0813099	0.706485
VLDL_C_by_Citrate	-0.00445599	0.0814462	0.706999
XS_VLDL_TG_by_IDL_FC_pct	-0.00410911	0.0814682	0.706999
Phe_by_S_HDL_C_pct	0.00128974	0.081577	0.707513
Ala	0.088541	0.0817378	0.708309
XXL_VLDL_TG_by_M_HDL_P	0.00802326	0.0817681	0.708309
L_VLDL_L_by_L_HDL_TG	0.00395287	0.0818796	0.708845
XL_HDL_FC_pct_by_Citrate	0.00865852	0.0821265	0.710551
Phe_by_S_HDL_FC_pct	0.00575201	0.0822495	0.711051
XS_VLDL_PL_pct_by_XL_HDL_PL	-0.0036605	0.082284	0.711051
L_VLDL_C_by_Phosphoglyc	0.00706717	0.0824922	0.712255
S_LDL_CE_pct_by_HDL_PL	0.0114413	0.0825232	0.712255
Ala_by_Omega_6_pct	-0.000767966	0.0826226	0.712682
ApoB_by_ApoA1_by_HDL_size	-0.000787237	0.0827681	0.713506
S_LDL_CE_by_M_VLDL_CE_pct	0.00140152	0.082854	0.713566
Omega_3_by_Omega_6_pct	0.000761283	0.0828751	0.713566
LDL_size_by_Omega_6_pct	-0.000368531	0.0830774	0.714877
XL_HDL_TG_pct_by_Citrate	-0.00262544	0.0831368	0.714957
Omega_3_by_S_HDL_C_pct	0.0025348	0.0832631	0.715611
Ile_by_L_LDL_FC_pct	0.000512458	0.0834941	0.717164
XL_VLDL_L_by_Acetone	-0.0065665	0.0835936	0.717226
L_VLDL_C_by_L_HDL_C	-0.00274531	0.0836164	0.717226
ApoB_by_ApoA1_by_S_HDL_FC	0.000658361	0.083652	0.717226
S_LDL_P_by_Omega_6_pct	0.000855987	0.0837129	0.717316
Clinical_LDL_C_by_L_VLDL_TG_pct	-0.00251779	0.0839193	0.718334
M_LDL_PL_by_HDL_CE	0.00537586	0.0839879	0.718334
TG_by_PG_by_L_HDL_CE	-0.0020808	0.0840194	0.718334
Leu_by_XL_VLDL_CE_pct	-0.00482203	0.0840743	0.718334
VLDL_P_by_L_HDL_PL	0.00311928	0.0840834	0.718334
PUFA_by_L_HDL_PL	0.00320816	0.0842148	0.718349
PUFA_by_HDL_CE	0.00444915	0.0842254	0.718349
bOHbutyrate_by_L_HDL_CE	-0.00118605	0.0842948	0.718349
LA_by_Cholines	-0.00443682	0.0843676	0.718349
S_VLDL_FC_by_XL_HDL_PL	-0.00237621	0.0843913	0.718349
Total_CE_by_Citrate	-0.00480313	0.0844173	0.718349
M_LDL_TG_pct_by_M_HDL_FC_pct	-0.00307752	0.0844463	0.718349
XS_VLDL_FC_pct_by_Glucose	-0.00408874	0.084488	0.718349
XL_VLDL_TG_pct_by_XL_HDL_C	0.00563722	0.084728	0.719757
Lactate_by_L_HDL_CE	-0.000837041	0.0847588	0.719757
M_LDL_P_by_Omega_6_pct	0.00229009	0.0848049	0.719757
XL_HDL_TG_pct_by_Cholines	-0.00144389	0.0850085	0.721056
S_LDL_PL_by_Citrate	-0.00573081	0.085129	0.721649
XS_VLDL_TG_by_Phosphoglyc	0.00695615	0.0851888	0.721727
M_LDL_FC_by_XL_HDL_PL	0.00294217	0.0853438	0.722611
S_LDL_C_by_L_VLDL_TG_pct	-0.00231655	0.0854949	0.722746
L_LDL_FC_by_Citrate	-0.00533418	0.0855438	0.722746
ApoB_by_ApoA1_by_Glucose	-0.00333925	0.085632	0.722746
M_LDL_FC_by_HDL_CE	0.00592043	0.0856486	0.722746
L_LDL_PL_by_XL_HDL_CE	-0.0047884	0.0857168	0.722746
Remnant_C_by_M_HDL_P	-0.00861226	0.0857243	0.722746
S_LDL_L_by_XL_HDL_CE	-0.00400093	0.0858182	0.722746
Clinical_LDL_C_by_DHA	0.00273705	0.0859641	0.722746
IDL_CE_by_L_VLDL_TG_pct	-0.00228324	0.0859795	0.722746
L_VLDL_PL_pct_by_L_HDL_P	-0.00320996	0.0860578	0.722746
XL_HDL_FC_pct_by_XL_HDL_PL	-0.00581374	0.0860787	0.722746
XL_VLDL_FC_pct_by_Omega_6_pct	-0.00088231	0.0860832	0.722746
M_VLDL_CE_by_XL_HDL_CE	-0.00449882	0.0861124	0.722746
M_VLDL_L_by_L_VLDL_TG_pct	-0.00323729	0.0861135	0.722746
M_VLDL_C_by_Cholines	-0.00202531	0.0861422	0.722746
L_VLDL_PL_by_Cholines	-0.00139183	0.0861702	0.722746
Phe_by_M_LDL_FC_pct	-0.0040066	0.0863609	0.723638
XXL_VLDL_TG_by_L_LDL_FC_pct	-0.000475372	0.086378	0.723638
Total_L_by_Citrate	-0.00406825	0.0864447	0.723771
GlycA_by_L_LDL_FC_pct	-0.000783305	0.0866196	0.724543
Total_CE_by_Omega_6_pct	0.00114249	0.0866384	0.724543
XXL_VLDL_CE_pct_by_M_HDL_FC_pct	-0.00140745	0.0867896	0.725382
Tyr_by_Omega_6_pct	-0.000229381	0.0869625	0.726402
Sphingomyelins_by_Omega_6_pct	0.000666369	0.0870145	0.726411
XS_VLDL_FC_by_L_HDL_PL	0.00288947	0.0871636	0.72723
M_VLDL_FC_by_HDL_PL	0.00758292	0.0872945	0.727896
L_HDL_PL_pct_by_Acetone	-0.0392282	0.0877571	0.731327
VLDL_size_by_Phosphatidylc	0.00889194	0.0878537	0.731417
XL_VLDL_PL_by_XL_HDL_PL	-0.00169428	0.087874	0.731417
bOHbutyrate_by_M_HDL_FC_pct	-0.000375726	0.0879218	0.731417
XL_HDL_TG_pct_by_M_HDL_L	-0.00240323	0.0881416	0.732674
Sphingomyelins_by_XL_HDL_CE	-0.00505367	0.0881757	0.732674
Ile_by_L_HDL_L	-0.00342751	0.0882298	0.732698
Total_L_by_Cholines	-0.00323691	0.0883455	0.733036
VLDL_size_by_DHA	0.00182037	0.0884133	0.733036
Total_C_by_Omega_6_pct	0.00107577	0.0884247	0.733036
L_VLDL_PL_pct_by_Omega_6_pct	-0.00102385	0.0885903	0.733983
Creatinine_by_L_HDL_C	0.00170625	0.0887978	0.735197
XS_VLDL_TG_pct_by_Glucose	0.00303073	0.08884	0.735197
bOHbutyrate_by_L_LDL_C_pct	-0.00555515	0.0890077	0.736158
M_VLDL_L_by_Phosphatidylc	0.00876557	0.0890703	0.736249
IDL_FC_by_M_VLDL_CE_pct	0.00153667	0.0894302	0.737174
Tyr_by_HDL_size	0.00639257	0.0894619	0.737174
S_LDL_PL_by_L_HDL_FC	-0.00189788	0.0895237	0.737174
XL_VLDL_P_by_L_HDL_TG	0.00464817	0.0895377	0.737174
XS_VLDL_P_by_L_HDL_PL	0.00282182	0.089546	0.737174
IDL_L_by_M_VLDL_CE_pct	0.00145803	0.0895808	0.737174
S_VLDL_L_by_Phosphoglyc	0.00781111	0.0895827	0.737174
M_LDL_C_pct_by_L_HDL_C	-0.00219031	0.0896341	0.737174
ApoB_by_ApoA1_by_Phosphatidylc	0.007945	0.0896472	0.737174
S_VLDL_C_pct_by_HDL_size	-0.0052039	0.0898125	0.737755
L_LDL_TG_by_XL_HDL_PL	-0.00150267	0.0898985	0.737755
XL_VLDL_TG_by_L_LDL_PL_pct	-0.0157854	0.0899084	0.737755
S_VLDL_P_by_HDL_P	-0.00925358	0.0899247	0.737755
S_VLDL_C_by_L_HDL_FC	-0.00244563	0.0900242	0.738147
S_VLDL_C_pct_by_L_HDL_L	0.00362423	0.090214	0.739278
Total_PL_by_XL_HDL_P	-0.00631741	0.090334	0.739432
L_VLDL_C_pct_by_XL_HDL_PL	0.00307547	0.0903364	0.739432
Omega_3_pct_by_L_HDL_L	-0.00528805	0.0904933	0.739831
SFA_by_XL_HDL_CE	-0.00302506	0.0905146	0.739831
Leu_by_M_HDL_CE_pct	-0.0108876	0.0905686	0.739831
TG_by_PG_by_M_HDL_L	-0.00257083	0.0906368	0.739831
XXL_VLDL_PL_pct_by_L_HDL_C	0.00188411	0.0907676	0.739831
XL_VLDL_C_by_L_HDL_C	-0.00342343	0.0908061	0.739831
XXL_VLDL_L_by_XL_HDL_PL	-0.000856116	0.0908146	0.739831
GlycA_by_L_HDL_P	0.000447339	0.0908166	0.739831
Omega_3_pct_by_L_HDL_P	0.0008748	0.0908518	0.739831
M_HDL_PL_pct_by_M_HDL_FC	-0.00375128	0.0910016	0.740083
L_LDL_PL_pct	-0.0859694	0.0910228	0.740083
XS_VLDL_TG_pct_by_L_LDL_C_pct	-0.0086925	0.0910385	0.740083
LDL_PL_by_Citrate	-0.00497375	0.0911613	0.740659
LDL_P_by_Omega_6_pct	0.00261809	0.0913041	0.741397
L_VLDL_TG_by_L_HDL_CE	-0.00233143	0.0917186	0.744025
S_LDL_C_by_HDL_P	-0.0059822	0.091777	0.744025
Total_FC_by_L_VLDL_TG_pct	-0.0022577	0.0917841	0.744025
Sphingomyelins_by_Citrate	-0.00580881	0.091856	0.74408
LDL_size_by_L_LDL_FC_pct	0.000809246	0.0918952	0.74408
LDL_FC_by_L_VLDL_TG_pct	-0.00227999	0.091969	0.744255
XL_HDL_FC	-0.0859353	0.0920531	0.744322
S_VLDL_PL_by_HDL_PL	0.00705326	0.0920817	0.744322
XXL_VLDL_PL_pct_by_XL_HDL_PL	-0.00305601	0.0924809	0.747126
SFA_pct_by_HDL_P	0.00422596	0.0927219	0.748604
Creatinine_by_Omega_6_pct	0.000344074	0.0927847	0.748604
XL_HDL_CE_pct_by_S_HDL_FC	0.0127095	0.0928431	0.748604
L_HDL_PL_pct_by_L_HDL_P	-0.00162615	0.0928737	0.748604
S_HDL_TG_by_M_VLDL_CE_pct	0.00216404	0.0929801	0.749039
LDL_PL_by_M_VLDL_CE_pct	0.00140599	0.093034	0.749049
L_VLDL_CE_by_L_HDL_FC	-0.00287813	0.0931439	0.749162
IDL_TG_by_M_HDL_P	-0.00506398	0.0931534	0.749162
XXL_VLDL_C_pct_by_M_HDL_FC_pct	-0.00257769	0.093214	0.749162
L_LDL_P_by_DHA	0.00153736	0.0932579	0.749162
S_VLDL_C_pct_by_M_VLDL_C_pct	-0.00766563	0.0937017	0.751592
Total_FC_by_Omega_6_pct	0.000945228	0.0937174	0.751592
XS_VLDL_TG_pct_by_L_HDL_P	-0.000692029	0.0937185	0.751592
L_VLDL_FC_pct_by_HDL_PL	0.0128897	0.0939881	0.752535
L_LDL_FC_by_L_VLDL_TG_pct	-0.0022674	0.0939947	0.752535
Omega_6_by_HDL_CE	0.00419674	0.0940203	0.752535
XS_VLDL_PL_pct_by_ApoA1	-0.00482798	0.0940471	0.752535
XL_VLDL_L_by_L_HDL_CE	-0.00267422	0.094181	0.753184
Leu_by_L_LDL_FC_pct	0.000859703	0.0943412	0.754043
VLDL_PL_by_Phosphatidylc	0.00745343	0.0944178	0.754232
XS_VLDL_C_by_XL_HDL_PL	-0.00222201	0.0945082	0.754532
L_HDL_PL_pct_by_XL_HDL_PL	-0.00658253	0.0946325	0.755102
Total_PL_by_Omega_6_pct	0.000560473	0.0947058	0.755264
L_LDL_L_by_Citrate	-0.00488545	0.0949016	0.756029
IDL_TG_by_Phosphatidylc	0.00742029	0.0949531	0.756029
IDL_FC_by_Omega_6_pct	0.00123443	0.0949607	0.756029
XXL_VLDL_FC_by_M_HDL_L	-0.00163708	0.0951106	0.756801
LDL_TG_by_M_VLDL_CE_pct	0.00136361	0.095182	0.756946
M_LDL_CE_by_ApoA1	-0.00367423	0.0953481	0.757691
XL_VLDL_FC_pct_by_L_HDL_P	-0.0013223	0.0953818	0.757691
S_VLDL_L_by_HDL_P	-0.00849559	0.0955326	0.757885
M_LDL_C_pct_by_Glucose	-0.00397165	0.0956089	0.757885
M_HDL_TG_pct_by_S_LDL_FC_pct	-0.00476422	0.0956379	0.757885
S_VLDL_P_by_Phosphoglyc	0.00719632	0.095709	0.757885
PUFA_by_Omega_6_pct	0.000383391	0.0957117	0.757885
XL_VLDL_PL_by_M_VLDL_CE_pct	0.00183971	0.0957251	0.757885
TG_by_PG_by_L_HDL_C	-0.0130647	0.0958395	0.757887
XL_HDL_FC_pct_by_Omega_6_pct	-0.000232233	0.0958596	0.757887
S_LDL_TG_by_M_HDL_CE_pct	-0.0159381	0.095918	0.757887
L_VLDL_PL_by_XL_HDL_PL	-0.0019081	0.0959666	0.757887
Total_L_by_Omega_6_pct	0.000710663	0.0960619	0.757887
Total_CE_by_XL_HDL_PL	0.00283565	0.0961311	0.757887
IDL_C_by_Omega_6_pct	0.00161323	0.0963155	0.757887
VLDL_PL_by_Citrate	-0.00398134	0.0964553	0.757887
SFA_pct_by_Omega_6_pct	-0.000496036	0.0964886	0.757887
IDL_PL_pct_by_M_VLDL_CE_pct	0.00166727	0.096519	0.757887
L_LDL_TG_by_M_VLDL_CE_pct	0.00136298	0.0965806	0.757887
Omega_3_by_HDL_P	-0.0119293	0.0967082	0.757887
LDL_size_by_L_HDL_P	-0.000380202	0.0967235	0.757887
SFA_by_XL_HDL_PL	-0.00161583	0.09677	0.757887
L_LDL_PL_by_ApoA1	-0.00407646	0.0967961	0.757887
S_LDL_FC_by_M_HDL_P	-0.0102561	0.0968131	0.757887
S_LDL_CE_by_L_VLDL_TG_pct	-0.0022019	0.0968347	0.757887
XL_HDL_TG_by_M_VLDL_CE_pct	0.00192772	0.0968677	0.757887
L_HDL_PL_pct_by_Omega_6_pct	-0.000722594	0.0970773	0.757887
XL_HDL_FC_pct_by_M_VLDL_CE_pct	0.00264874	0.0971018	0.757887
IDL_CE_by_Omega_6_pct	0.0018257	0.0972828	0.757887
Omega_6_by_Omega_6_pct	0.000395249	0.097439	0.757887
Total_FA_by_Omega_6_pct	0.000444335	0.097439	0.757887
S_VLDL_P_by_L_HDL_CE	-0.00593783	0.0976348	0.757887
L_VLDL_PL_by_Phosphatidylc	0.0125594	0.097948	0.757887
SFA_by_Omega_6_pct	0.000584578	0.0980728	0.757887
L_LDL_P_by_Cholines	-0.00161715	0.0981507	0.757887
GlycA_by_Omega_6_pct	0.000321121	0.0981971	0.757887
Total_FC_by_M_HDL_CE_pct	-0.0109065	0.098198	0.757887
XL_VLDL_PL_pct_by_Omega_6_pct	-0.000827325	0.0982246	0.757887
bOHbutyrate_by_L_HDL_P	0.000118535	0.0983673	0.757887
S_LDL_FC_by_HDL_size	-0.00638727	0.0983804	0.757887
LDL_C_by_DHA	0.00231822	0.0984487	0.757887
S_HDL_L_by_L_HDL_FC	-0.00172601	0.0985133	0.757887
M_LDL_C_pct_by_L_HDL_P	-0.000732119	0.0985278	0.757887
S_HDL_L_by_L_HDL_C_pct	-0.00375123	0.0987846	0.757887
MUFA_by_XL_HDL_PL	-0.00131571	0.0988572	0.757887
XXL_VLDL_TG_by_Omega_6_pct	0.000138113	0.0988883	0.757887
L_LDL_TG_by_L_LDL_C_pct	-0.00596258	0.0989613	0.757887
SFA_by_HDL_CE	0.00410452	0.0989921	0.757887
M_LDL_CE_pct_by_Omega_6_pct	0.00106964	0.0991624	0.757887
IDL_PL_by_Omega_6_pct	0.00105538	0.0992392	0.757887
XL_HDL_TG_pct_by_M_HDL_P	-0.00582005	0.0992503	0.757887
LA_by_Omega_6_pct	0.000372551	0.0993734	0.757887
IDL_L_by_Omega_6_pct	0.00131829	0.0993776	0.757887
S_VLDL_L_by_M_LDL_PL_pct	-0.0052722	0.0994889	0.757887
Sphingomyelins_by_XL_HDL_PL	0.00219914	0.0995013	0.757887
non_HDL_C_by_Omega_6_pct	0.00367433	0.0995713	0.757887
ApoB_by_Omega_6_pct	0.00164005	0.0995899	0.757887
Omega_3_pct_by_Cholines	-0.00334227	0.0996326	0.757887
ApoB_by_Cholines	-0.00169685	0.0996566	0.757887
XL_VLDL_TG_pct_by_M_VLDL_C_pct	0.00874628	0.0997125	0.757887
PUFA_by_DHA	0.00302632	0.099741	0.757887
XXL_VLDL_C_pct_by_L_HDL_C	-0.00149528	0.0997559	0.757887
XL_VLDL_C_by_Phosphatidylc	0.00754359	0.099788	0.757887
Acetoacetate_by_M_VLDL_C_pct	0.00571585	0.100163	0.757887
IDL_FC_by_M_HDL_P	-0.0107989	0.100176	0.757887
Remnant_C_by_XL_HDL_PL	-0.00296113	0.100199	0.757887
L_VLDL_CE_by_L_HDL_C	-0.00251069	0.100268	0.757887
M_LDL_PL_by_L_VLDL_TG_pct	-0.00233855	0.100281	0.757887
M_HDL_PL_pct_by_IDL_FC_pct	-0.00356507	0.100395	0.757887
XL_HDL_FC_pct_by_L_HDL_P	0.0017192	0.100408	0.757887
VLDL_P_by_L_VLDL_TG_pct	-0.00353858	0.100616	0.757887
M_LDL_P_by_XL_HDL_CE	-0.00327912	0.100694	0.757887
Sphingomyelins_by_HDL_CE	0.0062908	0.10072	0.757887
Phe_by_L_HDL_P	-0.0014824	0.100735	0.757887
Omega_3_pct_by_S_VLDL_FC_pct	-0.00633941	0.100783	0.757887
XL_VLDL_CE_by_L_HDL_FC	-0.00369757	0.100811	0.757887
MUFA_by_Omega_6_pct	0.000484124	0.100885	0.757887
M_VLDL_TG_pct_by_Phosphoglyc	0.00458096	0.100937	0.757887
VLDL_C_by_HDL_PL	0.00719073	0.101029	0.757887
LDL_TG_by_Phosphatidylc	0.00807357	0.10108	0.757887
XXL_VLDL_P_by_L_HDL_CE	-0.00101454	0.101122	0.757887
M_VLDL_TG_pct_by_HDL_size	0.00561573	0.101169	0.757887
XL_HDL_C_pct_by_Omega_6_pct	-0.000142787	0.101243	0.757887
Clinical_LDL_C_by_M_VLDL_CE_pct	0.00146123	0.101356	0.757887
XXL_VLDL_L_by_XL_HDL_C	0.00337932	0.101392	0.757887
M_VLDL_C_by_XL_HDL_CE	-0.00340615	0.101531	0.757887
LDL_FC_by_M_VLDL_CE_pct	0.00148946	0.101546	0.757887
Omega_3_pct_by_ApoA1	-0.00565242	0.10176	0.757887
S_LDL_TG_by_M_HDL_P	-0.00493733	0.101812	0.757887
LDL_L_by_L_VLDL_TG_pct	-0.00227935	0.101839	0.757887
LDL_L_by_M_VLDL_CE_pct	0.00138651	0.101882	0.757887
L_VLDL_C_pct_by_Omega_6_pct	-0.000494675	0.101963	0.757887
XL_VLDL_P_by_Phosphatidylc	0.0078002	0.102028	0.757887
Ile_by_M_VLDL_CE_pct	0.00166631	0.102096	0.757887
XS_VLDL_L_by_L_HDL_PL	0.00280306	0.102136	0.757887
TG_by_PG_by_L_HDL_C_pct	0.00495702	0.10229	0.757887
L_VLDL_FC_pct_by_Omega_6_pct	-0.000386789	0.102641	0.757887
bOHbutyrate_by_Glucose	-0.00168668	0.10273	0.757887
VLDL_FC_by_L_VLDL_TG_pct	-0.00368871	0.102777	0.757887
M_VLDL_CE_by_Citrate	-0.00599428	0.102858	0.757887
bOHbutyrate_by_Citrate	0.00618795	0.102901	0.757887
M_VLDL_CE_by_Omega_6_pct	0.00142584	0.102932	0.757887
IDL_C_by_M_VLDL_CE_pct	0.00149605	0.102941	0.757887
Total_BCAA_by_M_HDL_FC_pct	0.00182715	0.102974	0.757887
S_LDL_PL_by_XL_HDL_CE	-0.0036499	0.103264	0.757887
Lactate_by_Citrate	-0.00327368	0.103317	0.757887
Tyr_by_L_HDL_C	-0.000752079	0.103329	0.757887
M_HDL_TG_by_M_HDL_CE_pct	-0.0175809	0.103716	0.757887
M_LDL_C_pct_by_L_HDL_TG	0.00368953	0.103782	0.757887
Ile_by_Omega_6_pct	-0.000377526	0.103847	0.757887
M_LDL_TG_pct_by_L_HDL_P	0.00306712	0.103973	0.757887
M_LDL_TG_by_M_VLDL_CE_pct	0.00132223	0.103985	0.757887
LDL_L_by_Citrate	-0.00475047	0.104078	0.757887
L_LDL_CE_by_DHA	0.00223781	0.1041	0.757887
MUFA_pct_by_Acetone	-0.00704579	0.104174	0.757887
L_VLDL_FC_pct_by_S_LDL_FC_pct	-0.00481027	0.104223	0.757887
SFA_pct_by_XS_VLDL_C_pct	-0.00367324	0.104225	0.757887
Acetate_by_Omega_6_pct	0.00174172	0.104253	0.757887
Creatinine_by_Acetone	-0.00680862	0.104435	0.757887
IDL_TG_by_S_HDL_C	0.00579916	0.104458	0.757887
M_LDL_L_by_L_VLDL_TG_pct	-0.0022772	0.104579	0.757887
XL_HDL_FC_pct_by_L_HDL_TG	0.00431247	0.10465	0.757887
Total_FA_by_L_HDL_PL	0.00308582	0.104658	0.757887
M_HDL_PL_pct_by_S_HDL_PL_pct	0.00719875	0.104675	0.757887
IDL_P_by_Omega_6_pct	0.00086138	0.104704	0.757887
M_LDL_PL_by_M_VLDL_CE_pct	0.00136082	0.104723	0.757887
S_HDL_L_by_L_HDL_P	-0.000683454	0.104987	0.757887
LA_by_HDL_CE	0.00398075	0.105003	0.757887
XS_VLDL_FC_pct_by_L_HDL_P	0.000278694	0.105114	0.757887
M_LDL_P_by_Citrate	-0.00460428	0.105253	0.757887
Total_FA_by_XL_HDL_PL	-0.0019332	0.10537	0.757887
M_HDL_TG_by_L_HDL_P	-0.000162506	0.105398	0.757887
M_HDL_PL_pct_by_L_HDL_P	-0.000357487	0.10545	0.757887
M_LDL_FC_by_M_VLDL_CE_pct	0.00146393	0.105526	0.757887
S_HDL_P_by_L_HDL_C_pct	-0.00365402	0.105594	0.757887
S_LDL_TG_pct_by_Glucose	0.00327219	0.105689	0.757887
HDL_TG_by_M_LDL_FC_pct	-0.0119343	0.10575	0.757887
XXL_VLDL_FC_by_Omega_6_pct	0.000192671	0.105834	0.757887
L_LDL_CE_pct_by_M_HDL_C	-0.00791749	0.105845	0.757887
XS_VLDL_TG_pct_by_L_HDL_L	-0.0034188	0.105881	0.757887
L_VLDL_PL_by_L_HDL_TG	0.00630113	0.105966	0.757887
M_HDL_TG_pct_by_L_HDL_P	-0.000177826	0.106096	0.757887
XS_VLDL_PL_pct_by_XL_HDL_C	0.00708437	0.106103	0.757887
M_LDL_C_by_L_VLDL_TG_pct	-0.00226882	0.106124	0.757887
M_LDL_CE_pct_by_L_HDL_P	-0.000375425	0.106151	0.757887
XXL_VLDL_TG_by_L_HDL_P	0.00110488	0.106198	0.757887
M_LDL_CE_by_L_VLDL_TG_pct	-0.0023441	0.106293	0.757887
M_HDL_PL_pct_by_S_HDL_PL	-0.000566335	0.106379	0.757887
XL_HDL_FC_pct_by_M_HDL_CE_pct	0.0117694	0.106466	0.757887
M_LDL_FC_by_L_VLDL_TG_pct	-0.00213703	0.106715	0.757887
XL_VLDL_PL_pct_by_L_HDL_P	-0.00115124	0.106756	0.757887
M_LDL_L_by_HDL_P	-0.00607896	0.106822	0.757887
S_LDL_L_by_Citrate	-0.00483932	0.106847	0.757887
L_LDL_L_by_L_VLDL_TG_pct	-0.00225056	0.106873	0.757887
M_VLDL_C_by_Omega_6_pct	0.00121263	0.106887	0.757887
XXL_VLDL_P_by_Phosphoglyc	0.00421326	0.106945	0.757887
M_LDL_TG_pct_by_L_HDL_L	-0.00215462	0.107013	0.757887
LDL_C_by_M_VLDL_CE_pct	0.00140214	0.107022	0.757887
S_VLDL_L_by_L_HDL_PL	0.00316759	0.107126	0.757887
IDL_L_by_Cholines	-0.00209753	0.107129	0.757887
XS_VLDL_TG_pct_by_S_HDL_C_pct	-0.00486175	0.107175	0.757887
Phe_by_Omega_6_pct	-0.00108795	0.107224	0.757887
L_HDL_TG_pct_by_L_HDL_P	-0.000223891	0.107335	0.757887
XXL_VLDL_PL_by_Omega_6_pct	0.00036136	0.107372	0.757887
XL_HDL_C_pct_by_L_LDL_FC_pct	0.00433263	0.107417	0.757887
L_HDL_PL_pct_by_Cholines	-0.00240224	0.107499	0.757887
Total_CE_by_XL_HDL_CE	-0.0049598	0.107606	0.757887
LDL_FC_by_Citrate	-0.005102	0.107627	0.757887
Leu_by_S_HDL_PL	-0.000807353	0.107658	0.757887
XXL_VLDL_TG_by_L_HDL_TG	0.00697938	0.107674	0.757887
XXL_VLDL_P_by_L_LDL_FC_pct	-0.000746296	0.107844	0.757887
M_LDL_C_pct_by_L_HDL_FC	-0.00112164	0.107992	0.757887
L_VLDL_PL_by_L_HDL_P	-0.000801209	0.108029	0.757887
M_LDL_TG_by_L_LDL_C_pct	-0.00558559	0.108047	0.757887
Leu_by_Omega_6_pct	-0.000451299	0.108061	0.757887
S_LDL_TG_pct_by_L_HDL_L	-0.00241935	0.108287	0.757887
XS_VLDL_PL_pct_by_S_HDL_PL	-0.00195309	0.108332	0.757887
XXL_VLDL_CE_by_L_HDL_CE	-0.000770317	0.108352	0.757887
HDL_TG_by_L_HDL_P	-0.000194509	0.108354	0.757887
M_LDL_CE_by_HDL_P	-0.00623006	0.10848	0.757887
M_LDL_L_by_M_VLDL_CE_pct	0.00133088	0.108592	0.757887
L_VLDL_TG_by_M_HDL_FC_pct	0.00126628	0.108646	0.757887
XL_HDL_CE_pct_by_S_HDL_PL	0.00103488	0.108646	0.757887
Total_FA_by_HDL_PL	0.007633	0.108708	0.757887
M_VLDL_P_by_HDL_PL	0.00664335	0.108728	0.757887
IDL_PL_pct_by_Omega_6_pct	0.000827501	0.108766	0.757887
L_LDL_C_by_XL_HDL_PL	0.00324576	0.108796	0.757887
XL_VLDL_TG_pct_by_M_HDL_CE_pct	0.0105693	0.108941	0.757887
IDL_P_by_Cholines	-0.00179617	0.108965	0.757887
XXL_VLDL_L_by_L_HDL_CE	-0.000531581	0.109022	0.757887
S_VLDL_C_pct_by_L_HDL_P	0.000403844	0.10915	0.757887
XS_VLDL_TG_by_L_HDL_P	-0.000277902	0.109223	0.757887
IDL_CE_by_M_VLDL_CE_pct	0.00148275	0.109224	0.757887
Total_L_by_HDL_P	-0.00946986	0.109264	0.757887
LDL_CE_by_M_VLDL_CE_pct	0.00137577	0.109321	0.757887
L_LDL_TG_by_Phosphatidylc	0.00794704	0.109453	0.757887
VLDL_P_by_Phosphatidylc	0.007069	0.109487	0.757887
LDL_TG_by_Omega_6_pct	0.00158235	0.10952	0.757887
S_HDL_TG_by_L_HDL_P	-0.0003299	0.109525	0.757887
XS_VLDL_CE_by_L_VLDL_TG_pct	-0.00294662	0.10955	0.757887
M_VLDL_PL_by_HDL_PL	0.00692139	0.109554	0.757887
XL_VLDL_FC_by_XL_HDL_C	0.00606232	0.109792	0.757887
XXL_VLDL_C_by_L_HDL_CE	-0.000723356	0.109847	0.757887
M_VLDL_C_by_XL_HDL_PL	-0.00287619	0.10987	0.757887
L_LDL_TG_by_Omega_6_pct	0.00208462	0.109995	0.757887
[truncated: 12,268 more rows]

## Sheet: sTable2VitD
marker	coef	pval	fdr
L_VLDL_C_pct_by_S_HDL_FC	-0.1167	0.0005	0.977487
L_VLDL_CE_pct_by_S_HDL_FC	-0.0983	0.0011	0.977487
S_HDL_TG_pct_by_S_VLDL_FC_pct	0.100095	0.0013	0.977487
L_LDL_TG_pct_by_S_VLDL_PL_pct	0.0756	0.0017	0.977487
M_LDL_TG_pct_by_S_VLDL_PL_pct	0.0715	0.0021	0.977487
IDL_TG_pct_by_S_VLDL_PL_pct	0.102966	0.0024	0.977487
XL_VLDL_FC_pct_by_S_HDL_FC	-0.1099	0.0029	0.977487
XXL_VLDL_PL_by_S_VLDL_PL_pct	0.0411	0.003	0.977487
Phosphatidylc_by_S_HDL_P	-0.0629	0.0034	0.977487
XXL_VLDL_PL_pct_by_S_VLDL_PL_pct	0.0450682	0.0036	0.977487
XS_VLDL_PL_pct_by_S_VLDL_PL_pct	0.156742	0.0038	0.977487
XL_VLDL_PL_pct_by_S_HDL_FC	-0.0741	0.0038	0.977487
L_VLDL_PL_pct_by_M_HDL_P	0.108956	0.0041	0.977487
M_LDL_C_pct_by_S_HDL_PL_pct	0.0676	0.0041	0.977487
XXL_VLDL_CE_by_S_VLDL_PL_pct	0.0416	0.0043	0.977487
XXL_VLDL_C_by_S_VLDL_PL_pct	0.0429	0.0049	0.977487
XS_VLDL_PL_pct_by_M_HDL_P	0.19561	0.0052	0.977487
XL_HDL_CE_pct_by_S_HDL_P	0.0683	0.0057	0.977487
M_VLDL_FC_pct_by_S_HDL_FC	-0.0688	0.0066	0.977487
L_VLDL_FC_pct_by_S_HDL_FC	-0.0844	0.0067	0.977487
S_LDL_FC_by_Phosphoglyc	0.0388	0.0072	0.977487
XXL_VLDL_TG_pct_by_S_HDL_PL_pct	-0.063	0.0072	0.977487
XXL_VLDL_P_by_S_VLDL_PL_pct	0.0366844	0.0081	0.977487
IDL_CE_by_Phosphoglyc	0.0575	0.0086	0.977487
S_LDL_TG_pct_by_S_VLDL_PL_pct	0.0699	0.0087	0.977487
bOHbutyrate_by_S_HDL_FC	-0.0448	0.009	0.977487
XL_HDL_C_pct_by_S_HDL_P	0.0358877	0.0092	0.977487
S_HDL_TG_pct_by_S_VLDL_PL_pct	0.0479	0.0094	0.977487
XL_HDL_PL_pct_by_HDL_L	0.0667	0.0096	0.977487
His_by_Ala	-0.0608	0.0098	0.977487
XXL_VLDL_FC_by_S_VLDL_PL_pct	0.0428	0.0099	0.977487
Gln_by_ApoA1	0.0167	0.01	0.977487
M_VLDL_CE_by_Phosphoglyc	0.0379	0.0100406	0.977487
L_VLDL_PL_by_M_HDL_P	0.06	0.0100535	0.977487
XL_VLDL_TG_pct_by_S_HDL_PL_pct	-0.0441	0.0101834	0.977487
XS_VLDL_TG_pct_by_L_HDL_PL_pct	-0.0122	0.0102701	0.977487
M_VLDL_C_by_Phosphoglyc	0.0308162	0.0104	0.977487
IDL_C_by_Phosphoglyc	0.0528	0.0104	0.977487
M_VLDL_PL_pct_by_Phosphoglyc	0.0466	0.0105829	0.977487
bOHbutyrate_by_S_VLDL_PL_pct	0.0362	0.0109613	0.977487
LDL_size_by_XS_VLDL_CE_pct	-0.0216	0.0110565	0.977487
M_VLDL_FC_pct_by_Phosphoglyc	0.0438	0.0111568	0.977487
XXL_VLDL_PL_pct_by_GlycA	0.0466648	0.0113541	0.977487
S_LDL_PL_by_Phosphoglyc	0.0365	0.0117	0.977487
LA_pct_by_M_HDL_L	0.0267	0.0121332	0.977487
non_HDL_C_by_Phosphoglyc	0.0382	0.0122065	0.977487
XL_VLDL_TG_pct_by_S_HDL_C	0.0581	0.0127777	0.977487
L_LDL_FC_by_Phosphoglyc	0.0430703	0.0128756	0.977487
LDL_PL_by_Phosphoglyc	0.0388	0.0128827	0.977487
L_LDL_P_by_Phosphoglyc	0.0306	0.0129	0.977487
M_VLDL_FC_by_Phosphoglyc	0.0280037	0.0131375	0.977487
XL_VLDL_CE_by_M_HDL_P	0.0421481	0.0132105	0.977487
M_VLDL_PL_pct_by_S_HDL_FC	-0.0577	0.0132729	0.977487
S_VLDL_FC_by_Phosphoglyc	0.0254753	0.0139118	0.977487
Clinical_LDL_C_by_Phosphoglyc	0.0407	0.0139653	0.977487
His_by_M_HDL_L	0.0213324	0.0141576	0.977487
Total_CE_by_Phosphoglyc	0.0592	0.0142501	0.977487
LDL_FC_by_Phosphoglyc	0.0409909	0.0148143	0.977487
XS_VLDL_PL_pct_by_HDL_L	0.0567	0.0149011	0.977487
S_LDL_C_by_Phosphoglyc	0.0338774	0.0149371	0.977487
XXL_VLDL_L_by_S_VLDL_PL_pct	0.039	0.0150757	0.977487
M_VLDL_C_pct_by_S_HDL_FC	-0.054	0.0152003	0.977487
S_LDL_C_by_Val	0.0571	0.0152393	0.977487
LDL_size	0.320962	0.0156396	0.977487
XL_VLDL_PL_pct_by_S_VLDL_FC_pct	0.0668	0.0157236	0.977487
S_LDL_L_by_Phosphoglyc	0.0347	0.015791	0.977487
Gln_by_S_HDL_C	-0.0327	0.0157981	0.977487
LDL_PL_by_HDL_FC	0.0331	0.0162	0.977487
L_LDL_PL_by_HDL_FC	0.0332873	0.0161892	0.977487
LDL_P_by_Phosphoglyc	0.0313	0.0162194	0.977487
L_HDL_TG_by_M_HDL_C	-0.0319	0.0165	0.977487
LDL_L_by_Phosphoglyc	0.0388957	0.0165508	0.977487
L_LDL_PL_by_Phosphoglyc	0.0393	0.016789	0.977487
LDL_L_by_HDL_FC	0.0346144	0.0169148	0.977487
M_LDL_P_by_Phosphoglyc	0.0317	0.0170346	0.977487
M_VLDL_CE_by_M_HDL_P	0.0472	0.0170625	0.977487
S_LDL_PL_by_HDL_FC	0.0255038	0.0171	0.977487
Glucose_by_Ala	-0.0482	0.0171934	0.977487
S_LDL_L_by_Val	0.0543	0.0172665	0.977487
LDL_CE_by_HDL_FC	0.0354	0.0175	0.977487
M_HDL_TG_pct_by_M_HDL_C	-0.0321	0.0177265	0.977487
M_HDL_TG_by_M_HDL_C	-0.0301	0.0178	0.977487
Remnant_C_by_Phosphoglyc	0.0318	0.0178101	0.977487
M_LDL_CE_by_HDL_FC	0.0337	0.0178736	0.977487
XL_VLDL_TG_pct_by_Total_BCAA	0.033	0.0179	0.977487
L_LDL_L_by_Phosphoglyc	0.0415	0.0178801	0.977487
L_LDL_L_by_HDL_FC	0.0355395	0.0179	0.977487
M_LDL_PL_by_Val	0.0597122	0.0179406	0.977487
XL_HDL_PL_pct_by_HDL_PL	0.0767	0.0179559	0.977487
IDL_L_by_Phosphoglyc	0.0478	0.018	0.977487
IDL_FC_by_Phosphoglyc	0.0425354	0.018015	0.977487
L_VLDL_C_pct_by_S_HDL_PL_pct	0.0284072	0.0180407	0.977487
ApoB_by_Phosphoglyc	0.0307715	0.0181247	0.977487
IDL_PL_by_HDL_FC	0.0208368	0.018168	0.977487
M_VLDL_PL_by_Phosphoglyc	0.0271271	0.0182216	0.977487
IDL_PL_by_Phosphoglyc	0.0438	0.0183047	0.977487
Total_C_by_Phosphoglyc	0.0583	0.0183085	0.977487
IDL_FC_by_HDL_FC	0.0255	0.0183375	0.977487
XL_VLDL_PL	0.394213	0.0183783	0.977487
S_VLDL_CE_pct_by_S_VLDL_PL_pct	0.0391935	0.0187	0.977487
M_VLDL_P_by_Phosphoglyc	0.0257	0.0187513	0.977487
M_LDL_L_by_HDL_FC	0.0333	0.0189295	0.977487
XS_VLDL_TG_by_HDL_FC	0.019309	0.0189872	0.977487
Total_CE_by_HDL_FC	0.0414434	0.0191749	0.977487
S_LDL_L_by_HDL_C	-0.0423	0.0192	0.977487
L_LDL_CE_by_HDL_FC	0.0366537	0.0194	0.977487
S_LDL_CE_by_Phosphoglyc	0.0319	0.0195	0.977487
LA_pct_by_Total_P	0.0440436	0.0196377	0.977487
S_LDL_L_by_HDL_FC	0.0315	0.0198809	0.977487
Clinical_LDL_C_by_HDL_FC	0.0327	0.0203	0.977487
S_VLDL_C_by_Phosphoglyc	0.0208326	0.0202946	0.977487
S_VLDL_PL_by_Phosphoglyc	0.0226405	0.020324	0.977487
M_LDL_PL_by_HDL_FC	0.0325	0.0203	0.977487
LDL_C_by_HDL_FC	0.0352	0.0204299	0.977487
S_LDL_C_by_HDL_FC	0.0317	0.0205	0.977487
LDL_P_by_HDL_FC	0.0276139	0.0206	0.977487
M_VLDL_C_by_M_HDL_P	0.0366	0.0207	0.977487
S_HDL_FC_pct_by_Pyruvate	0.0259847	0.0207338	0.977487
XL_VLDL_TG_by_S_HDL_PL_pct	-0.0217	0.0209988	0.977487
IDL_C_by_HDL_FC	0.0281073	0.0212	0.977487
S_LDL_CE_by_HDL_FC	0.0312129	0.0214939	0.977487
M_LDL_C_by_HDL_FC	0.0334	0.0217189	0.977487
S_VLDL_C_pct_by_ApoA1	-0.013	0.021992	0.977487
L_VLDL_TG_by_S_HDL_PL_pct	-0.0177	0.022	0.977487
S_LDL_FC_pct_by_XS_VLDL_CE_pct	-0.0478	0.0221681	0.977487
Total_FC_by_Phosphoglyc	0.0503	0.0222	0.977487
TG_by_PG_by_S_VLDL_PL_pct	0.0376	0.0224178	0.977487
S_HDL_FC_pct_by_Citrate	0.025333	0.0226492	0.977487
L_VLDL_CE_pct_by_Phosphoglyc	0.0383	0.0229189	0.977487
L_LDL_C_by_HDL_FC	0.0357808	0.0229501	0.977487
S_VLDL_C_pct_by_Phosphoglyc	0.0313437	0.0229593	0.977487
S_VLDL_TG_by_ApoA1	0.0136402	0.0230001	0.977487
Total_C_by_HDL_FC	0.0390444	0.0232056	0.977487
M_LDL_C_by_Val	0.0503	0.0233371	0.977487
HDL_TG_by_M_HDL_C	-0.0227	0.0235	0.977487
XS_VLDL_FC_pct_by_S_VLDL_PL_pct	0.0435762	0.0237277	0.977487
M_VLDL_CE_pct_by_S_HDL_FC	-0.0705	0.0237515	0.977487
L_VLDL_FC_pct_by_GlycA	0.0624886	0.0237975	0.977487
S_LDL_CE_by_HDL_C	-0.0389	0.0238	0.977487
IDL_P_by_Phosphoglyc	0.0322	0.0242329	0.977487
XL_VLDL_P	0.338306	0.0243	0.977487
S_VLDL_C_pct_by_S_VLDL_PL_pct	0.0523	0.0245	0.977487
S_VLDL_CE_by_Phosphoglyc	0.019	0.0245	0.977487
XS_VLDL_CE_by_HDL_FC	0.0176099	0.0246431	0.977487
M_LDL_P_by_HDL_FC	0.0315	0.0247656	0.977487
XL_VLDL_TG_by_Acetate	-0.0162	0.0248	0.977487
LDL_C_by_Phosphoglyc	0.0384	0.0248005	0.977487
non_HDL_C_by_HDL_FC	0.0327	0.0249667	0.977487
M_LDL_P_by_HDL_C	-0.0346	0.0250109	0.977487
LDL_PL_by_HDL_C	-0.0382	0.0250548	0.977487
IDL_CE_by_HDL_FC	0.029	0.0253112	0.977487
S_LDL_C_by_HDL_C	-0.0386	0.0253975	0.977487
VLDL_C_by_Phosphoglyc	0.0207148	0.0254156	0.977487
VLDL_CE_by_Phosphoglyc	0.0211	0.0256974	0.977487
S_HDL_TG_pct_by_M_HDL_C	-0.0273	0.0260464	0.977487
S_VLDL_CE_pct_by_Phosphoglyc	0.0352	0.0264509	0.977487
XL_VLDL_FC_pct_by_S_VLDL_FC_pct	0.0691	0.0264541	0.977487
IDL_PL_pct_by_S_VLDL_FC_pct	0.0322	0.026466	0.977487
S_VLDL_CE_by_HDL_FC	0.0361	0.0265	0.977487
Acetone_by_S_HDL_FC	-0.0353	0.0266779	0.977487
L_HDL_FC_pct_by_HDL_L	0.0316	0.0267023	0.977487
M_VLDL_FC_pct_by_S_VLDL_PL_pct	0.0425	0.02684	0.977487
S_VLDL_C_by_HDL_FC	0.0356828	0.0269	0.977487
XXL_VLDL_P_by_Total_BCAA	0.0068	0.0271615	0.977487
XL_VLDL_FC_by_M_HDL_P	0.0302557	0.0272162	0.977487
XS_VLDL_P_by_XL_VLDL_CE_pct	0.0386	0.0272858	0.977487
M_LDL_L_by_Val	0.0541	0.0273518	0.977487
XS_VLDL_FC_pct_by_S_VLDL_FC_pct	0.0693	0.0273614	0.977487
VLDL_FC_by_Phosphoglyc	0.020156	0.0275442	0.977487
S_LDL_P_by_HDL_FC	0.0279752	0.0278	0.977487
LDL_L_by_HDL_C	-0.0369	0.0281	0.977487
L_LDL_C_by_Phosphoglyc	0.0403	0.0282	0.977487
Acetone_by_S_VLDL_PL_pct	0.0364	0.0283	0.977487
S_VLDL_PL_by_HDL_FC	0.0362	0.0282727	0.977487
XXL_VLDL_TG_pct_by_HDL_L	0.0273589	0.0284033	0.977487
XS_VLDL_TG_pct_by_Total_BCAA	0.0087	0.0286224	0.977487
L_LDL_TG_by_HDL_C	-0.0311	0.0287511	0.977487
Total_L_by_Phosphoglyc	0.0579	0.0289187	0.977487
L_LDL_PL_by_HDL_C	-0.0363	0.0290378	0.977487
M_LDL_TG_by_HDL_C	-0.0316	0.0291313	0.977487
LDL_size_by_M_LDL_FC_pct	0.0275	0.029164	0.977487
XL_VLDL_C_by_M_HDL_P	0.0293329	0.0292508	0.977487
M_VLDL_C_pct_by_S_VLDL_PL_pct	0.0577	0.0293627	0.977487
S_VLDL_FC_by_HDL_FC	0.0363	0.0294	0.977487
L_LDL_L_by_HDL_C	-0.0367	0.0294266	0.977487
IDL_L_by_HDL_FC	0.0286972	0.0296	0.977487
VLDL_PL_by_HDL_FC	0.0366	0.0300185	0.977487
XXL_VLDL_P_by_M_LDL_PL_pct	0.0359088	0.0300955	0.977487
XL_VLDL_FC	0.348286	0.0301511	0.977487
XL_VLDL_L_by_S_VLDL_PL_pct	0.0285516	0.0302	0.977487
S_HDL_TG_by_HDL_FC	0.0264	0.0302	0.977487
VLDL_FC_by_HDL_FC	0.0375	0.0303	0.977487
LDL_TG_by_HDL_C	-0.031	0.0303	0.977487
XL_HDL_TG_by_M_HDL_P	0.0300769	0.0304	0.977487
XXL_VLDL_L_by_S_HDL_CE	-0.0532	0.0305134	0.977487
L_VLDL_FC_pct_by_S_VLDL_PL_pct	0.024953	0.0305457	0.977487
XL_VLDL_TG_pct_by_L_LDL_FC_pct	0.0161193	0.0307552	0.977487
LDL_C_by_HDL_C	-0.037	0.0308082	0.977487
XS_VLDL_CE_by_M_HDL_P	0.0291	0.0308805	0.977487
Acetone_by_HDL_L	-0.0207	0.0308807	0.977487
S_VLDL_P_by_HDL_FC	0.0375787	0.0309065	0.977487
LDL_size_by_S_VLDL_FC_pct	0.0288135	0.0309426	0.977487
Total_FC_by_HDL_C	-0.0362	0.0309797	0.977487
LDL_CE_by_Phosphoglyc	0.0366	0.0310073	0.977487
S_VLDL_L_by_HDL_FC	0.0375	0.0312272	0.977487
XL_VLDL_FC_by_S_VLDL_PL_pct	0.0307	0.0314	0.977487
VLDL_C_by_HDL_FC	0.0359	0.0315419	0.977487
M_LDL_FC_by_HDL_C	-0.0388	0.0315519	0.977487
XS_VLDL_TG_pct_by_ApoA1	0.0164093	0.0316	0.977487
M_VLDL_PL_pct_by_S_VLDL_PL_pct	0.0356	0.0317242	0.977487
L_HDL_TG_pct_by_M_HDL_C	-0.0304	0.0317709	0.977487
XL_VLDL_C_by_S_VLDL_PL_pct	0.0262	0.0318	0.977487
L_LDL_P_by_M_HDL_P	0.0323	0.0318	0.977487
L_VLDL_C_pct_by_Phosphoglyc	0.0345525	0.0319	0.977487
Omega_3_by_ApoA1	0.0232	0.0319	0.977487
L_LDL_C_pct_by_S_VLDL_PL_pct	-0.0513	0.0322	0.977487
L_HDL_CE_pct_by_S_HDL_PL_pct	0.0213913	0.0322	0.977487
ApoB_by_HDL_FC	0.0297069	0.0322427	0.977487
IDL_PL_by_M_HDL_P	0.0325	0.0325723	0.977487
XL_VLDL_FC_by_S_VLDL_FC_pct	0.0429	0.0326	0.977487
VLDL_size_by_S_HDL_PL_pct	-0.0142	0.0326	0.977487
XS_VLDL_C_by_HDL_FC	0.0197773	0.0327	0.977487
S_LDL_FC_pct_by_Total_BCAA	-0.0135	0.0328	0.977487
M_VLDL_PL_by_HDL_FC	0.0402	0.0329	0.977487
IDL_PL_pct_by_S_HDL_FC	-0.065	0.0330148	0.977487
M_LDL_L_by_Phosphoglyc	0.0321284	0.0332509	0.977487
LDL_CE_by_HDL_C	-0.0355	0.0333	0.977487
L_LDL_P_by_HDL_FC	0.0165	0.0332574	0.977487
VLDL_CE_by_M_HDL_P	0.0249	0.0333	0.977487
Total_C_by_HDL_C	-0.0398	0.0334	0.977487
L_VLDL_FC_pct_by_Phosphoglyc	0.0281	0.0335	0.977487
M_LDL_PL_by_HDL_C	-0.0355	0.0335501	0.977487
M_LDL_L_by_HDL_C	-0.0345	0.0336	0.977487
IDL_TG_by_HDL_FC	0.0200483	0.0337	0.977487
VLDL_L_by_HDL_FC	0.0378	0.0337	0.977487
XL_HDL_TG_pct_by_HDL_FC	0.0285	0.0339	0.977487
L_HDL_C_pct_by_S_HDL_PL_pct	0.0217136	0.0341	0.977487
XXL_VLDL_PL_by_S_HDL_PL_pct	-0.0383	0.0342	0.977487
M_LDL_CE_by_Val	0.0464	0.0343	0.977487
S_LDL_P_by_Phosphoglyc	0.0276256	0.0345	0.977487
VLDL_PL_by_Phosphoglyc	0.019	0.0345141	0.977487
XS_VLDL_C_by_M_HDL_P	0.0261791	0.0348	0.977487
L_VLDL_PL_pct_by_S_VLDL_FC_pct	0.0561	0.0349349	0.977487
Total_CE_by_HDL_C	-0.0413	0.0351	0.977487
M_LDL_FC_by_Val	0.0448024	0.0352178	0.977487
Total_L_by_HDL_FC	0.0379	0.0352262	0.977487
M_LDL_C_by_HDL_C	-0.0343	0.0353	0.977487
ApoB_by_ApoA1_by_L_HDL_PL_pct	0.0004	0.0356	0.977487
XL_HDL_CE_pct_by_XS_VLDL_C_pct	0.0225728	0.0357	0.977487
VLDL_P_by_Phosphoglyc	0.0187771	0.0357	0.977487
XL_VLDL_PL_by_M_HDL_P	0.0324511	0.0357038	0.977487
XL_VLDL_L	0.289972	0.0357496	0.977487
Total_FC_by_HDL_FC	0.0346484	0.0358	0.977487
XXL_VLDL_L_by_M_HDL_C	-0.026	0.0358	0.977487
PUFA_pct_by_HDL_L	0.0167	0.0363	0.977487
XXL_VLDL_P_by_M_HDL_C	-0.0164	0.0363	0.977487
non_HDL_C_by_HDL_C	-0.0328	0.0365	0.977487
VLDL_CE_by_HDL_FC	0.0346	0.0365407	0.977487
XS_VLDL_FC_pct_by_Phosphoglyc	0.0416	0.0366	0.977487
XXL_VLDL_PL	0.268603	0.0368	0.977487
M_VLDL_TG_by_S_HDL_PL_pct	-0.0119	0.0373	0.977487
M_LDL_CE_by_Phosphoglyc	0.0301852	0.0373	0.977487
Unsaturation_by_XS_VLDL_CE_pct	0.0076	0.037491	0.977487
TG_by_PG_by_M_HDL_C	-0.0186	0.0379635	0.977487
M_LDL_P_by_S_LDL_C_pct	-0.0447	0.0381	0.977487
XXL_VLDL_TG_by_HDL_L	0.0172601	0.0380947	0.977487
XL_VLDL_PL_by_S_VLDL_FC_pct	0.0449	0.0381214	0.977487
bOHbutyrate_by_M_LDL_FC_pct	-0.02	0.0381412	0.977487
S_LDL_P_by_Val	0.0503671	0.0381458	0.977487
L_LDL_TG_by_XL_VLDL_CE_pct	0.034	0.0384999	0.977487
Unsaturation_by_HDL_L	0.0167	0.0386	0.977487
XL_VLDL_L_by_S_HDL_PL_pct	-0.0124	0.0386	0.977487
XL_VLDL_FC_pct_by_M_HDL_P	0.0567	0.0387	0.977487
M_VLDL_FC_pct_by_ApoA1	-0.0288	0.0387	0.977487
XL_VLDL_TG_pct_by_S_HDL_P	0.0725	0.0387179	0.977487
S_LDL_FC_pct_by_S_VLDL_PL_pct	-0.0381	0.0387	0.977487
TG_by_PG_by_S_HDL_PL_pct	-0.0097	0.0388	0.977487
Omega_3_pct_by_ApoA1	0.0297868	0.0390165	0.977487
L_LDL_CE_by_HDL_C	-0.0353	0.0391	0.977487
XS_VLDL_L_by_XL_VLDL_CE_pct	0.0388326	0.0391	0.977487
M_LDL_CE_by_HDL_C	-0.0323	0.0392242	0.977487
M_LDL_C_by_Phosphoglyc	0.0312205	0.0393025	0.977487
XL_VLDL_C	0.30315	0.0397	0.977487
S_HDL_TG_pct_by_HDL_FC	0.0236725	0.0396942	0.977487
S_VLDL_CE_pct_by_S_HDL_FC	-0.05	0.0402	0.977487
M_VLDL_FC_by_HDL_FC	0.03837	0.0404	0.977487
VLDL_P_by_HDL_FC	0.033	0.0404	0.977487
IDL_FC_pct_by_Total_BCAA	-0.0165	0.0404	0.977487
XXL_VLDL_P	0.244284	0.0404338	0.977487
Total_TG_by_M_HDL_C	-0.0137	0.0405	0.977487
M_VLDL_C_pct_by_Phosphoglyc	0.0339	0.0407696	0.977487
L_LDL_CE_by_Phosphoglyc	0.0366	0.041	0.977487
PUFA_pct_by_S_VLDL_PL_pct	-0.029	0.0411	0.977487
VLDL_TG_by_S_HDL_PL_pct	-0.0093	0.0412155	0.977487
L_VLDL_FC	0.29016	0.0414362	0.977487
L_VLDL_C_pct_by_GlycA	0.0524	0.0414922	0.977487
XL_VLDL_P_by_S_VLDL_PL_pct	0.0274	0.0418	0.977487
XL_HDL_TG_pct_by_Albumin	0.0268349	0.0418775	0.977487
LDL_TG_by_XL_VLDL_CE_pct	0.0279402	0.042	0.977487
Phosphatidylc_by_ApoA1	0.0194	0.042	0.977487
S_LDL_FC_pct_by_S_HDL_PL_pct	0.0158679	0.0423	0.977487
L_VLDL_CE_pct_by_S_HDL_PL_pct	0.0229	0.0425	0.977487
XL_VLDL_PL_by_S_HDL_FC	-0.0396	0.0427	0.977487
Clinical_LDL_C_by_HDL_C	-0.0316	0.0427957	0.977487
XXL_VLDL_L_by_S_HDL_PL_pct	-0.0457	0.043	0.977487
S_VLDL_C_pct_by_S_HDL_FC	-0.0414	0.0431	0.977487
Acetone_by_M_LDL_FC_pct	-0.0213	0.0434493	0.977487
Remnant_C_by_HDL_FC	0.0317	0.0435	0.977487
VLDL_TG_by_M_HDL_C	-0.0144	0.0436	0.977487
S_LDL_FC_pct_by_M_HDL_C	0.0286	0.0436	0.977487
M_LDL_PL_by_Phosphoglyc	0.0312452	0.0438	0.977487
XL_HDL_TG_by_S_HDL_PL_pct	-0.0179	0.044	0.977487
L_VLDL_PL_by_S_VLDL_FC_pct	0.0477	0.0444	0.977487
L_HDL_FC_pct_by_L_HDL_P	-0.1092	0.0444	0.977487
IDL_TG_by_XL_VLDL_CE_pct	0.036	0.044665	0.977487
XL_VLDL_CE_by_S_VLDL_PL_pct	0.025	0.0447	0.977487
S_LDL_P_by_S_LDL_C_pct	-0.0459	0.0448	0.977487
MUFA_pct_by_HDL_L	-0.0189	0.0449	0.977487
SFA_by_Ile	0.012632	0.0449	0.977487
S_HDL_TG_pct	0.268458	0.0452	0.977487
L_LDL_C_by_HDL_C	-0.0322	0.0453	0.977487
Phosphatidylc_by_S_VLDL_FC_pct	-0.0297	0.0455	0.977487
IDL_P_by_HDL_C	-0.0305	0.0454732	0.977487
M_VLDL_FC_by_M_HDL_P	0.0241799	0.0456	0.977487
L_VLDL_C	0.286638	0.0458455	0.977487
S_LDL_CE_by_Val	0.0530532	0.0459	0.977487
IDL_FC_by_M_HDL_P	0.0353	0.046	0.977487
S_VLDL_TG_pct_by_S_HDL_FC	0.0398	0.046	0.977487
L_VLDL_CE_by_M_HDL_P	0.0231129	0.0461	0.977487
M_VLDL_C_by_XL_HDL_C	0.0118907	0.0463	0.977487
M_LDL_TG_by_HDL_FC	0.0271398	0.04636	0.977487
L_HDL_FC_pct_by_Pyruvate	0.0667	0.0465	0.977487
XL_HDL_TG_pct_by_S_HDL_PL_pct	-0.0107	0.0467302	0.977487
M_VLDL_CE_by_XL_HDL_C	0.0137389	0.0468	0.977487
VLDL_CE_by_XL_HDL_C	0.0111861	0.0469	0.977487
S_LDL_TG_pct_by_Total_BCAA	0.0055	0.0469564	0.977487
M_VLDL_L_by_HDL_FC	0.0385	0.0473	0.977487
S_LDL_TG_pct_by_M_HDL_C	-0.0201	0.0475	0.977487
XS_VLDL_TG_by_S_VLDL_PL_pct	0.0259235	0.0475	0.977487
XXL_VLDL_L_by_M_LDL_PL_pct	0.0338	0.0476856	0.977487
XXL_VLDL_FC	0.241249	0.0476924	0.977487
XS_VLDL_CE_by_XL_HDL_C	0.0107168	0.0483	0.977487
Gly_by_XL_HDL_L	0.0174279	0.0483499	0.977487
M_VLDL_PL_by_M_HDL_P	0.0227577	0.0484	0.977487
LDL_FC_by_Val	0.0463	0.0484	0.977487
S_LDL_CE_by_S_LDL_C_pct	-0.0462	0.0484705	0.977487
XL_VLDL_CE_by_XL_HDL_C	0.0158163	0.0486	0.977487
XXL_VLDL_CE_by_XL_VLDL_CE_pct	0.0218024	0.0486	0.977487
Total_TG_by_S_HDL_PL_pct	-0.0096	0.0487	0.977487
M_VLDL_PL_by_XL_HDL_C	0.0116783	0.0487	0.977487
S_VLDL_FC_by_HDL_C	-0.0275	0.0489	0.977487
IDL_P_by_XL_VLDL_CE_pct	0.0195	0.0489	0.977487
S_LDL_TG_by_M_HDL_C	-0.0123	0.0489	0.977487
L_VLDL_CE	0.287112	0.049	0.977487
VLDL_C_by_XL_HDL_C	0.0111872	0.0493219	0.977487
S_HDL_TG_by_M_HDL_C	-0.018	0.0493	0.977487
Total_L_by_HDL_C	-0.0337	0.0495	0.977487
M_VLDL_FC_by_XL_HDL_C	0.0119	0.0495907	0.977487
L_VLDL_L_by_S_HDL_PL_pct	-0.0115	0.0496	0.977487
M_VLDL_P_by_HDL_FC	0.0381	0.049826	0.977487
L_VLDL_FC_by_S_VLDL_PL_pct	0.0241975	0.0499	0.977487
S_VLDL_C_by_HDL_C	-0.0262	0.0499638	0.977487
L_VLDL_C_pct_by_S_VLDL_PL_pct	0.0242382	0.0501	0.977487
XS_VLDL_C_by_XL_HDL_C	0.0104617	0.0502	0.977487
M_HDL_TG_pct_by_S_VLDL_FC_pct	0.0494	0.0502421	0.977487
M_LDL_FC_by_Phosphoglyc	0.0304376	0.0504	0.977487
VLDL_C_by_M_HDL_P	0.0203	0.0504	0.977487
XS_VLDL_PL_by_M_HDL_P	0.0232722	0.0505	0.977487
XS_VLDL_C_by_XL_VLDL_CE_pct	0.0301058	0.0505	0.977487
M_LDL_CE_pct_by_HDL_FC	0.0377	0.0505	0.977487
M_LDL_TG_by_XL_VLDL_CE_pct	0.021	0.0506	0.977487
XS_VLDL_PL_by_S_VLDL_PL_pct	0.0230414	0.0506518	0.977487
Total_TG_by_HDL_FC	0.0334	0.0508	0.977487
IDL_PL_by_XL_VLDL_CE_pct	0.0171	0.0508716	0.977487
ApoB_by_XL_HDL_C	0.0111	0.0512002	0.977487
XXL_VLDL_TG_by_S_VLDL_PL_pct	0.0285886	0.0512	0.977487
XS_VLDL_PL_pct_by_HDL_PL	0.0843	0.0514	0.977487
MUFA_pct_by_HDL_FC	0.0302	0.0514	0.977487
L_HDL_CE_pct_by_M_HDL_C	0.0429	0.0514	0.977487
S_VLDL_CE_by_HDL_C	-0.026	0.0515	0.977487
IDL_TG_by_HDL_C	-0.0276	0.0515	0.977487
S_HDL_FC_pct_by_Ile	0.0181	0.0515	0.977487
L_LDL_P_by_XL_HDL_C	0.0124	0.0515753	0.977487
XXL_VLDL_CE_by_Albumin	0.0268828	0.0517	0.977487
XS_VLDL_PL_by_HDL_FC	0.0241111	0.0521	0.977487
XS_VLDL_FC_by_M_HDL_P	0.0207706	0.0522	0.977487
XXL_VLDL_CE_by_M_HDL_P	0.0242451	0.0522	0.977487
XXL_VLDL_FC_by_M_HDL_C	-0.0134	0.0523	0.977487
LDL_P_by_M_HDL_P	0.0261	0.0523	0.977487
Omega_3_by_HDL_FC	0.022	0.0523277	0.977487
M_VLDL_CE_pct_by_S_VLDL_PL_pct	0.0965	0.0524	0.977487
SFA_by_M_HDL_C	-0.014	0.0525599	0.977487
S_VLDL_CE_by_S_VLDL_PL_pct	0.0222745	0.0527	0.977487
XL_HDL_TG_by_M_HDL_C	-0.0133	0.0529172	0.977487
XL_HDL_FC_pct_by_M_HDL_CE	-0.0495	0.0532	0.977487
VLDL_C_by_XL_VLDL_CE_pct	0.0179784	0.0533	0.977487
LDL_P_by_XL_HDL_C	0.0114273	0.053289	0.977487
S_LDL_PL_pct_by_XS_VLDL_C_pct	-0.0253	0.0533	0.977487
S_VLDL_TG_by_Total_BCAA	0.01	0.0534	0.977487
M_VLDL_L_by_XL_HDL_C	0.0111109	0.053434	0.977487
XS_VLDL_CE_by_XL_VLDL_CE_pct	0.027327	0.0536	0.977487
XXL_VLDL_FC_by_M_LDL_PL_pct	0.0315	0.0538	0.977487
XS_VLDL_CE_by_Pyruvate	0.0128	0.0539	0.977487
M_HDL_PL_pct_by_Citrate	-0.0187	0.0539	0.977487
ApoB_by_HDL_C	-0.0248	0.0539	0.977487
XL_HDL_TG_pct_by_ApoA1	0.0135056	0.0540115	0.977487
M_VLDL_CE_pct_by_S_HDL_PL_pct	0.0213	0.0540621	0.977487
L_HDL_TG_pct_by_HDL_L	-0.0255	0.0541	0.977487
PUFA_by_HDL_FC	0.0385	0.0542	0.977487
VLDL_FC_by_XL_HDL_C	0.0111339	0.0543041	0.977487
SFA_by_XL_VLDL_CE_pct	0.0111572	0.0543542	0.977487
S_VLDL_TG_pct_by_Phosphoglyc	-0.0241	0.0544	0.977487
VLDL_PL_by_XL_VLDL_CE_pct	0.0238489	0.0545	0.977487
L_VLDL_C_by_S_VLDL_PL_pct	0.0238	0.0545	0.977487
XS_VLDL_P_by_HDL_C	-0.0255	0.0547	0.977487
XS_VLDL_C_by_Pyruvate	0.0124756	0.0547	0.977487
M_VLDL_P_by_XL_HDL_C	0.010964	0.0549	0.977487
LDL_C_by_Val	0.048	0.0549823	0.977487
L_LDL_TG_pct_by_XS_VLDL_CE_pct	0.0432	0.0551	0.977487
S_LDL_TG_by_S_VLDL_PL_pct	0.0238	0.0552	0.977487
XL_VLDL_TG_by_Albumin	0.0207469	0.0552338	0.977487
Phosphatidylc_by_HDL_FC	0.0746	0.0553	0.977487
S_VLDL_TG_by_M_HDL_C	-0.0131	0.0557	0.977487
Total_FC_by_M_HDL_P	0.0278789	0.0556844	0.977487
L_VLDL_TG_by_S_LDL_C_pct	-0.0329	0.0559069	0.977487
XL_HDL_TG_by_Total_BCAA	0.0085	0.0559	0.977487
Omega_3_by_S_HDL_CE	0.0545873	0.056	0.977487
L_VLDL_P	0.260271	0.0559551	0.977487
DHA_pct_by_L_LDL_FC_pct	-0.0087	0.056	0.977487
L_HDL_C_pct_by_M_HDL_C	0.0427	0.0559841	0.977487
XXL_VLDL_C_by_M_HDL_C	-0.0118	0.0559844	0.977487
S_LDL_PL_by_XL_HDL_C	0.0101278	0.056	0.977487
XL_VLDL_FC_by_Albumin	0.0311315	0.0561	0.977487
bOHbutyrate_by_HDL_L	-0.0234	0.0562	0.977487
Total_TG_by_XL_VLDL_CE_pct	0.0175	0.0562	0.977487
XL_VLDL_CE_by_HDL_FC	0.0328	0.0562477	0.977487
IDL_FC_pct_by_HDL_FC	-0.0094	0.0563	0.977487
XL_HDL_FC_pct_by_Total_BCAA	-0.0415	0.0563	0.977487
IDL_FC_pct_by_Phosphoglyc	0.020271	0.0563054	0.977487
Total_FA_by_M_HDL_C	-0.014	0.0564	0.977487
VLDL_FC_by_XL_VLDL_CE_pct	0.0199534	0.0565258	0.977487
XL_HDL_CE_pct_by_HDL_PL	-0.0261	0.0566805	0.977487
S_LDL_PL_by_Val	0.0383	0.0566828	0.977487
S_HDL_TG_pct_by_S_HDL_PL_pct	-0.0109	0.0567	0.977487
S_VLDL_TG_pct_by_S_HDL_PL_pct	-0.0128	0.0568	0.977487
XS_VLDL_CE_by_Phosphoglyc	0.0276997	0.0567893	0.977487
XL_HDL_C_pct_by_HDL_PL	-0.0283	0.05679	0.977487
L_VLDL_P_by_S_VLDL_PL_pct	0.0250689	0.0568	0.977487
IDL_PL_by_XL_HDL_C	0.0097	0.057	0.977487
L_VLDL_CE_by_XL_HDL_C	0.0149822	0.0571	0.977487
Remnant_C_by_M_HDL_P	0.0221	0.0572	0.977487
L_LDL_CE_pct_by_S_VLDL_PL_pct	-0.0295	0.0572	0.977487
IDL_PL_pct_by_S_HDL_PL_pct	0.0255729	0.0572	0.977487
XL_HDL_C_pct_by_S_HDL_PL_pct	-0.0205	0.0572	0.977487
Remnant_C_by_HDL_C	-0.0265	0.0572	0.977487
Remnant_C_by_XL_VLDL_CE_pct	0.0168042	0.0574	0.977487
M_VLDL_C_pct_by_S_HDL_PL_pct	0.0152765	0.0577	0.977487
VLDL_PL_by_XL_HDL_C	0.0103919	0.0578	0.977487
IDL_P_by_XL_HDL_C	0.0094	0.0577685	0.977487
XS_VLDL_L_by_Pyruvate	0.0120149	0.0578	0.977487
Remnant_C_by_XL_HDL_C	0.0095	0.0578	0.977487
S_VLDL_TG_pct_by_ApoA1	0.022	0.0579565	0.977487
MUFA_by_XL_VLDL_CE_pct	0.0115416	0.0581	0.977487
XL_VLDL_FC_by_S_HDL_PL_pct	-0.0196	0.0581	0.977487
Total_FA_by_XL_VLDL_CE_pct	0.0106119	0.0583	0.977487
L_VLDL_CE_by_S_VLDL_PL_pct	0.0238	0.0583	0.977487
S_VLDL_C_pct_by_S_HDL_PL_pct	0.0130639	0.0583	0.977487
Omega_6_by_HDL_FC	0.0406	0.0585	0.977487
S_LDL_TG_by_HDL_FC	0.0276782	0.0587	0.977487
IDL_C_by_XL_VLDL_CE_pct	0.0157158	0.0587	0.977487
Gln_by_S_HDL_PL	0.0359	0.0588776	0.977487
IDL_L_by_XL_VLDL_CE_pct	0.0185119	0.0589053	0.977487
S_VLDL_TG	0.238478	0.059	0.977487
XS_VLDL_PL_by_Pyruvate	0.0140279	0.059	0.977487
SFA_by_HDL_FC	0.0281647	0.0590439	0.977487
XL_VLDL_P_by_S_VLDL_FC_pct	0.0357	0.0591	0.977487
Omega_6_by_HDL_C	-0.0279	0.0591684	0.977487
VLDL_CE_by_XL_VLDL_CE_pct	0.0165	0.0592456	0.977487
XS_VLDL_P_by_Pyruvate	0.0118772	0.0593	0.977487
IDL_FC_by_XL_HDL_C	0.0097	0.0595	0.977487
XL_VLDL_FC_pct_by_Acetoacetate	0.0024	0.0596	0.977487
S_VLDL_P_by_Phosphoglyc	0.0161952	0.0597	0.977487
S_VLDL_FC_by_XL_HDL_C	0.0089	0.0598	0.977487
XS_VLDL_FC_by_Pyruvate	0.012188	0.0598	0.977487
S_VLDL_PL_by_HDL_C	-0.0251	0.0598499	0.977487
Total_FA_by_HDL_FC	0.0298692	0.0598823	0.977487
S_HDL_FC_pct_by_XL_HDL_C	0.0133299	0.0600623	0.977487
XL_HDL_TG_by_HDL_FC	0.027369	0.0604	0.977487
VLDL_P_by_XL_VLDL_CE_pct	0.0267626	0.0605	0.977487
LDL_CE_by_Val	0.0469	0.0606	0.977487
Omega_6_by_Phosphoglyc	0.0368	0.0606	0.977487
XXL_VLDL_PL_pct_by_S_HDL_PL_pct	-0.0391	0.0605905	0.977487
XXL_VLDL_CE_by_S_VLDL_FC_pct	0.0375	0.0607	0.977487
TG_by_PG_by_Total_BCAA	0.0068	0.0607	0.977487
S_LDL_TG_by_S_HDL_PL_pct	-0.0126	0.0608	0.977487
XL_VLDL_C_by_XL_HDL_C	0.0160357	0.0608144	0.977487
XXL_VLDL_L_by_Total_BCAA	0.018	0.0609	0.977487
L_VLDL_C_by_XL_HDL_C	0.0136656	0.0609166	0.977487
S_LDL_C_by_S_LDL_C_pct	-0.0438	0.0609	0.977487
S_LDL_L_by_S_LDL_C_pct	-0.0415	0.0609	0.977487
XL_VLDL_TG_pct_by_S_HDL_L	0.0437	0.0611	0.977487
M_LDL_TG_by_S_VLDL_PL_pct	0.023	0.0611	0.977487
S_VLDL_PL_by_XL_VLDL_CE_pct	0.0165039	0.0614	0.977487
L_VLDL_FC_by_S_HDL_PL_pct	-0.0127	0.0615	0.977487
XL_VLDL_FC_pct_by_HDL_L	0.0185611	0.0615	0.977487
XL_VLDL_C_by_Albumin	0.0243	0.0617	0.977487
L_HDL_TG_pct_by_Albumin	0.0230555	0.0618	0.977487
Omega_3_pct_by_S_HDL_CE	0.0566977	0.0618	0.977487
XL_VLDL_CE	0.281485	0.0618	0.977487
LA_by_M_HDL_P	0.0236	0.0619	0.977487
XXL_VLDL_L_by_HDL_L	0.0113743	0.0619	0.977487
XS_VLDL_TG_pct_by_S_HDL_PL_pct	-0.0135	0.0619445	0.977487
IDL_L_by_M_HDL_P	0.0261241	0.0621	0.977487
XL_HDL_TG_pct_by_M_HDL_C	-0.0168	0.0621	0.977487
L_VLDL_PL_pct_by_S_HDL_FC	-0.0514	0.0621536	0.977487
TG_by_PG_by_HDL_FC	0.0379	0.0623	0.977487
XL_HDL_FC_pct_by_S_HDL_PL_pct	-0.0267	0.0622854	0.977487
PUFA_by_HDL_C	-0.0265	0.0623	0.977487
L_LDL_FC_by_HDL_FC	0.0276892	0.0623	0.977487
XXL_VLDL_L_by_Acetoacetate	-0.0047	0.0626	0.977487
XS_VLDL_PL_pct	0.765149	0.0626	0.977487
VLDL_P_by_XL_HDL_C	0.009	0.0627	0.977487
IDL_FC_pct_by_M_HDL_C	0.0223072	0.0627	0.977487
LDL_FC_by_HDL_FC	0.0284276	0.0628	0.977487
L_HDL_C_pct_by_HDL_L	0.032	0.0629	0.977487
M_VLDL_FC_pct_by_S_HDL_PL_pct	0.0177057	0.063	0.977487
MUFA_by_XS_VLDL_C_pct	0.0197056	0.0631	0.977487
Phosphatidylc_by_Ile	0.0124829	0.0631	0.977487
ApoB_by_M_HDL_P	0.0223599	0.0633	0.977487
S_VLDL_TG_by_S_HDL_PL_pct	-0.0086	0.0634	0.977487
IDL_TG_by_S_VLDL_PL_pct	0.020578	0.0635	0.977487
XL_VLDL_CE_by_Albumin	0.0238	0.0636	0.977487
S_HDL_TG_by_XS_VLDL_C_pct	0.0168	0.064	0.977487
IDL_CE_by_XL_VLDL_CE_pct	0.0162	0.0642	0.977487
Gln_by_Ala	-0.0392	0.0643	0.977487
PUFA_pct_by_S_LDL_C_pct	0.036	0.0643	0.977487
Phosphatidylc_by_S_HDL_PL_pct	0.0265166	0.0644	0.977487
IDL_FC_by_XL_VLDL_CE_pct	0.0129217	0.0647	0.977487
S_HDL_TG_by_S_HDL_PL_pct	-0.0107	0.0649	0.977487
S_VLDL_P_by_HDL_C	-0.0246	0.065	0.977487
XXL_VLDL_C	0.235524	0.065	0.977487
XS_VLDL_TG_pct_by_S_VLDL_PL_pct	0.0742	0.065	0.977487
M_LDL_CE_by_S_LDL_C_pct	-0.0386	0.0651	0.977487
PUFA_by_M_HDL_C	-0.0155	0.0654	0.977487
XS_VLDL_P_by_XL_HDL_C	0.0089	0.0655	0.977487
Total_TG_by_Total_BCAA	0.0072	0.0656	0.977487
L_VLDL_P_by_S_HDL_PL_pct	-0.0104	0.0657	0.977487
M_VLDL_PL_by_HDL_C	-0.0258	0.0658	0.977487
LA_by_XL_VLDL_CE_pct	0.0105502	0.0658	0.977487
Omega_6_by_XL_VLDL_CE_pct	0.0101272	0.0658	0.977487
VLDL_P_by_HDL_C	-0.024	0.0659	0.977487
VLDL_FC_by_S_VLDL_PL_pct	0.0212338	0.066	0.977487
MUFA_by_HDL_FC	0.0278	0.0661	0.977487
XS_VLDL_FC_by_XL_HDL_C	0.0096	0.0661	0.977487
S_VLDL_FC_by_M_HDL_P	0.0190671	0.0661	0.977487
Omega_3_pct_by_HDL_L	0.0338	0.0661	0.977487
IDL_TG_pct_by_Total_BCAA	0.0045	0.0663	0.977487
M_VLDL_L_by_XL_VLDL_CE_pct	0.0140244	0.0665	0.977487
LDL_TG_by_S_VLDL_PL_pct	0.0218	0.0666	0.977487
Gly_by_XL_HDL_C	-0.0139	0.0666	0.977487
XS_VLDL_FC_by_S_VLDL_PL_pct	0.0179	0.0667	0.977487
VLDL_PL_by_S_VLDL_PL_pct	0.0214253	0.0668	0.977487
VLDL_L_by_XL_HDL_C	0.0106792	0.067	0.977487
Phosphatidylc_by_XL_VLDL_CE_pct	0.0082	0.067	0.977487
IDL_PL_by_Pyruvate	0.0129815	0.0671	0.977487
S_VLDL_C_by_XL_HDL_C	0.0077	0.0672	0.977487
XXL_VLDL_CE_by_Acetate	-0.0104	0.0674	0.977487
M_VLDL_L_by_S_LDL_C_pct	-0.0368	0.0674	0.977487
XXL_VLDL_TG_pct_by_Citrate	-0.0111	0.0674	0.977487
XXL_VLDL_P_by_S_HDL_PL_pct	-0.0101	0.0675	0.977487
M_LDL_FC_by_HDL_FC	0.0295972	0.0675	0.977487
S_VLDL_CE_pct_by_S_HDL_PL_pct	0.0229279	0.0675	0.977487
XXL_VLDL_PL_pct_by_S_HDL_P	0.0195803	0.0675	0.977487
ApoB_by_S_LDL_C_pct	-0.0391	0.0678	0.977487
XS_VLDL_C_by_Phosphoglyc	0.0248022	0.0681	0.977487
LA_by_HDL_C	-0.0277	0.0682	0.977487
M_VLDL_P_by_XL_VLDL_CE_pct	0.0124136	0.0682	0.977487
non_HDL_C_by_XL_HDL_C	0.0093	0.0684	0.977487
XL_VLDL_P_by_Albumin	0.0239458	0.0685	0.977487
L_VLDL_CE_pct_by_XS_VLDL_CE_pct	0.0135668	0.0686	0.977487
PUFA_by_XL_VLDL_CE_pct	0.0101462	0.0686	0.977487
XL_HDL_FC_by_Albumin	-0.0543	0.0687	0.977487
S_LDL_PL_by_S_LDL_C_pct	-0.0369	0.0691	0.977487
L_LDL_FC_by_S_HDL_PL_pct	0.0219953	0.0691	0.977487
XL_VLDL_TG_by_HDL_size	0.0208	0.0692	0.977487
LDL_P_by_S_LDL_C_pct	-0.0394	0.0693	0.977487
Omega_6_by_M_HDL_C	-0.0147	0.0693	0.977487
VLDL_size_by_Albumin	0.0207	0.0693	0.977487
L_VLDL_FC_by_XL_HDL_C	0.0114793	0.0694	0.977487
LDL_P_by_Val	0.041	0.0694	0.977487
IDL_FC_by_S_HDL_PL_pct	0.0207	0.0694	0.977487
L_LDL_TG_by_S_VLDL_PL_pct	0.0212697	0.0695	0.977487
XXL_VLDL_C_by_Albumin	0.0146	0.0695	0.977487
TG_by_PG_by_S_VLDL_FC_pct	0.0312924	0.0696	0.977487
M_VLDL_P_by_S_LDL_C_pct	-0.0393	0.0697	0.977487
non_HDL_C_by_XL_VLDL_CE_pct	0.0109985	0.0697	0.977487
M_VLDL_C_pct_by_Acetoacetate	0.0012	0.0699	0.977487
XXL_VLDL_CE_pct_by_S_VLDL_FC_pct	0.0313	0.0699	0.977487
IDL_C_by_M_HDL_P	0.0282042	0.0701	0.977487
VLDL_C_by_HDL_C	-0.023	0.0702	0.977487
L_LDL_P_by_Val	0.0362	0.0702	0.977487
VLDL_CE_by_HDL_C	-0.0232	0.0704	0.977487
L_VLDL_L	0.24255	0.0704	0.977487
M_LDL_C_by_S_LDL_C_pct	-0.0399	0.0704	0.977487
XS_VLDL_L_by_M_HDL_P	0.0163	0.0704	0.977487
MUFA_pct_by_L_LDL_PL_pct	-0.0314	0.0705	0.977487
M_LDL_TG_pct_by_M_HDL_C	-0.0165	0.0707	0.977487
L_VLDL_C_by_M_HDL_P	0.01824	0.071	0.977487
L_VLDL_CE_pct_by_S_VLDL_PL_pct	0.0251	0.071	0.977487
DHA_by_S_HDL_FC	-0.0738	0.0712	0.977487
XS_VLDL_TG_pct_by_Acetoacetate	-0.0014	0.0712	0.977487
XL_VLDL_L_by_Albumin	0.0250691	0.0713	0.977487
Total_FA_by_HDL_C	-0.026	0.0715	0.977487
S_VLDL_C_by_M_HDL_P	0.0171948	0.0715	0.977487
non_HDL_C_by_M_HDL_P	0.0243399	0.0718	0.977487
L_HDL_FC_pct_by_Acetoacetate	0.0029	0.0718	0.977487
XXL_VLDL_TG_by_L_HDL_FC	-0.0235	0.0719	0.977487
L_VLDL_C_pct_by_M_HDL_P	0.0368219	0.072	0.977487
His_by_S_VLDL_FC_pct	-0.02	0.072	0.977487
MUFA_by_M_HDL_C	-0.0117	0.072	0.977487
XXL_VLDL_L_by_Acetate	-0.0131	0.0721	0.977487
S_VLDL_CE	0.242849	0.0722	0.977487
M_LDL_TG_pct_by_Total_BCAA	0.004	0.0725	0.977487
XXL_VLDL_TG_by_HDL_PL	0.0152207	0.0728	0.977487
S_VLDL_CE_by_M_HDL_P	0.016797	0.0728	0.977487
XL_VLDL_C_by_S_HDL_PL_pct	-0.0191	0.073	0.977487
XL_HDL_FC_pct_by_HDL_PL	-0.061	0.0731	0.977487
Total_FA_by_Ile	0.0112164	0.0732	0.977487
IDL_P_by_Pyruvate	0.0116959	0.0734	0.977487
S_VLDL_C_by_XL_VLDL_CE_pct	0.0146814	0.0734	0.977487
M_VLDL_P_by_M_HDL_P	0.0182304	0.0736	0.977487
M_LDL_L_by_S_LDL_C_pct	-0.039	0.0737	0.977487
LA_pct_by_L_LDL_FC_pct	-0.0033	0.0737	0.977487
S_VLDL_P	0.233936	0.0737	0.977487
M_VLDL_CE_by_HDL_FC	0.0122707	0.0737	0.977487
L_VLDL_FC_by_Albumin	0.0202947	0.0738	0.977487
XL_HDL_TG_pct_by_HDL_C	-0.025	0.0738	0.977487
LDL_FC_by_S_HDL_PL_pct	0.0215947	0.0738	0.977487
L_VLDL_L_by_XL_VLDL_CE_pct	0.0174987	0.0739	0.977487
L_VLDL_FC_pct_by_M_HDL_FC_pct	0.0217859	0.0739	0.977487
S_VLDL_L_by_Phosphoglyc	0.0166	0.074	0.977487
Glucose_by_Acetoacetate	0.0017	0.074	0.977487
S_LDL_TG_pct_by_S_HDL_PL_pct	-0.0125	0.0741	0.977487
MUFA_by_Ile	0.0119108	0.0742	0.977487
S_LDL_FC_by_XL_HDL_C	0.0112	0.0744	0.977487
XL_HDL_PL_pct_by_HDL_C	0.0512	0.0746	0.977487
L_VLDL_C_by_Albumin	0.0213659	0.0746	0.977487
M_VLDL_C_by_HDL_FC	0.0171712	0.0747	0.977487
XS_VLDL_PL_pct_by_S_HDL_FC	-0.094	0.0748	0.977487
S_VLDL_TG_pct_by_Leu	0.0101	0.075	0.977487
XS_VLDL_P_by_M_HDL_P	0.0160128	0.075	0.977487
XL_HDL_FC_pct_by_S_HDL_P	0.0255424	0.0751	0.977487
L_VLDL_FC_by_XL_VLDL_CE_pct	0.019	0.0751	0.977487
L_VLDL_P_by_M_HDL_C	-0.0136	0.0753	0.977487
IDL_L_by_XL_HDL_C	0.0085	0.0754	0.977487
S_VLDL_L_by_HDL_C	-0.0233	0.0757	0.977487
HDL_TG_by_HDL_FC	0.0159	0.0758	0.977487
S_VLDL_TG_by_L_HDL_CE	0.0187086	0.0759	0.977487
L_VLDL_CE_by_Albumin	0.0221	0.0761	0.977487
M_VLDL_TG_by_M_HDL_C	-0.0135	0.0761	0.977487
MUFA_by_S_HDL_PL_pct	-0.0344	0.0762	0.977487
MUFA_pct_by_Total_BCAA	0.0055	0.0762	0.977487
XL_VLDL_TG_pct_by_Acetate	-0.0098	0.0763	0.977487
S_LDL_FC_pct_by_HDL_FC	-0.0132	0.0764	0.977487
VLDL_C_by_S_VLDL_PL_pct	0.0199441	0.0767	0.977487
XS_VLDL_PL_pct_by_S_HDL_CE	0.0825	0.0767	0.977487
S_VLDL_CE_by_XL_HDL_C	0.0071	0.0771	0.977487
L_LDL_PL_by_XL_VLDL_CE_pct	0.0103163	0.0772	0.977487
S_VLDL_TG_by_Acetoacetate	-0.0013	0.0772	0.977487
L_VLDL_TG_by_M_HDL_C	-0.0196	0.0773	0.977487
S_LDL_TG_by_HDL_C	-0.0259	0.0773	0.977487
XXL_VLDL_CE_pct_by_XS_VLDL_C_pct	0.0185721	0.0774	0.977487
M_VLDL_PL_pct_by_XL_HDL_C	0.0135395	0.0775	0.977487
XL_HDL_PL_pct_by_S_HDL_PL_pct	0.0252285	0.078	0.977487
L_VLDL_L_by_Albumin	0.0203291	0.078	0.977487
M_VLDL_P_by_HDL_C	-0.0241	0.0782	0.977487
L_LDL_P_by_L_VLDL_TG_pct	0.0071	0.0782	0.977487
M_LDL_P_by_XL_VLDL_CE_pct	0.0113625	0.0782	0.977487
S_VLDL_C_by_S_VLDL_PL_pct	0.0202851	0.0784	0.977487
S_VLDL_FC_by_XL_VLDL_CE_pct	0.0115368	0.0784	0.977487
IDL_P_by_HDL_FC	0.0283	0.0785	0.977487
M_VLDL_FC_by_HDL_C	-0.0238	0.0787	0.977487
L_VLDL_P_by_XL_VLDL_CE_pct	0.0268484	0.0788	0.977487
S_HDL_FC_pct_by_M_HDL_P	0.0297677	0.0788	0.977487
M_LDL_CE_by_Acetoacetate	-0.0012	0.0788	0.977487
IDL_C_by_XL_HDL_C	0.0087	0.0789	0.977487
XS_VLDL_L_by_HDL_C	-0.0218	0.0789	0.977487
XXL_VLDL_CE	0.231203	0.0789	0.977487
TG_by_PG_by_Albumin	0.0247764	0.079	0.977487
XS_VLDL_FC_by_XL_VLDL_CE_pct	0.0328	0.079	0.977487
Acetone_by_HDL_PL	-0.0234	0.079	0.977487
Clinical_LDL_C_by_XL_HDL_C	0.0091	0.0794	0.977487
S_VLDL_CE_by_XL_VLDL_CE_pct	0.0167226	0.0794	0.977487
L_VLDL_P_by_XL_HDL_C	0.0115129	0.0795	0.977487
IDL_PL_by_S_HDL_PL_pct	0.0194	0.0796	0.977487
L_LDL_CE_by_Val	0.0413707	0.0796	0.977487
DHA_pct_by_XL_VLDL_CE_pct	-0.0336	0.0797	0.977487
LDL_size_by_M_VLDL_TG_pct	0.0131	0.08	0.977487
ApoB_by_ApoA1_by_XL_HDL_C	0.0018	0.0801	0.977487
XXL_VLDL_C_pct_by_XS_VLDL_C_pct	0.0187	0.0801	0.977487
S_VLDL_C_pct_by_Leu	-0.0101	0.0801	0.977487
XL_HDL_TG_by_Acetoacetate	0.006	0.0801	0.977487
XL_HDL_CE_pct_by_Pyruvate	-0.0157	0.0802	0.977487
L_HDL_TG_by_Total_BCAA	0.0076	0.0803	0.977487
XL_VLDL_C_by_HDL_FC	0.0353395	0.0803	0.977487
XXL_VLDL_FC_by_S_HDL_PL_pct	-0.0306	0.0804	0.977487
S_VLDL_PL_by_XL_HDL_C	0.007	0.0805	0.977487
VLDL_TG_by_Total_BCAA	0.0069	0.0805	0.977487
S_HDL_TG_by_XL_VLDL_CE_pct	0.0121533	0.0807	0.977487
L_HDL_C_pct_by_Acetoacetate	0.0018	0.0807	0.977487
L_LDL_L_by_XL_VLDL_CE_pct	0.0099	0.0807	0.977487
L_HDL_TG_by_Acetoacetate	0.0045	0.0808	0.977487
M_LDL_CE_pct_by_S_VLDL_PL_pct	0.0226	0.0808	0.977487
XXL_VLDL_C_pct_by_S_VLDL_FC_pct	0.0317314	0.0809	0.977487
S_LDL_TG_by_XL_VLDL_CE_pct	0.0146109	0.081	0.977487
IDL_L_by_Pyruvate	0.0122877	0.0811	0.977487
XS_VLDL_L_by_XL_HDL_C	0.0084	0.0812	0.977487
Total_FA_by_XS_VLDL_C_pct	0.0192	0.0814	0.977487
S_VLDL_TG_by_XL_VLDL_CE_pct	0.0115019	0.0816	0.977487
Phosphatidylc_by_HDL_C	-0.0405	0.0816	0.977487
XS_VLDL_TG_pct_by_Phosphoglyc	-0.0229	0.0819	0.977487
VLDL_FC_by_HDL_C	-0.0222	0.0821	0.977487
S_LDL_FC_by_Val	0.0377721	0.0822	0.977487
PUFA_by_Phosphoglyc	0.035	0.0824	0.977487
Total_CE_by_XS_VLDL_C_pct	0.0161	0.0825	0.977487
XL_HDL_FC_pct_by_XL_HDL_C	0.0382	0.0827	0.977487
XS_VLDL_FC_pct_by_S_LDL_C_pct	-0.0518	0.0828	0.977487
L_VLDL_FC_pct_by_S_HDL_PL_pct	0.0255	0.0831	0.977487
PUFA_by_HDL_size	0.0169	0.0832	0.977487
M_VLDL_CE_pct_by_Phosphoglyc	0.0403	0.0832	0.977487
XL_VLDL_CE_by_M_HDL_C	-0.0146	0.0832	0.977487
XXL_VLDL_FC_pct_by_M_HDL_L	0.0238186	0.0832	0.977487
LA_by_M_HDL_C	-0.015	0.0832	0.977487
VLDL_L_by_XL_VLDL_CE_pct	0.025393	0.0834	0.977487
DHA_by_Cholines	-0.0482	0.0834	0.977487
Acetone_by_S_LDL_C_pct	-0.0409	0.0838	0.977487
VLDL_CE_by_S_VLDL_PL_pct	0.0191734	0.0839	0.977487
L_HDL_CE_pct_by_Acetoacetate	0.0018	0.084	0.977487
L_LDL_FC_by_XL_HDL_C	0.0095	0.084	0.977487
VLDL_PL_by_HDL_C	-0.0218	0.084	0.977487
His_by_S_HDL_CE	0.0242045	0.084	0.977487
LDL_TG_by_HDL_FC	0.0239359	0.0841	0.977487
M_LDL_FC_by_S_HDL_PL_pct	0.0212	0.0841	0.977487
XS_VLDL_FC_pct_by_ApoA1	-0.0309	0.0841	0.977487
M_LDL_CE_pct_by_L_VLDL_TG_pct	0.0095	0.0843	0.977487
L_LDL_TG_pct_by_L_HDL_PL	0.0238161	0.0843	0.977487
Total_C_by_M_HDL_P	0.028	0.0844	0.977487
M_LDL_L_by_Acetoacetate	-0.0012	0.0845	0.977487
L_VLDL_P_by_Albumin	0.0200365	0.0845	0.977487
M_HDL_TG_pct_by_HDL_FC	0.0163	0.0846	0.977487
XXL_VLDL_CE_by_M_HDL_C	-0.0116	0.0846	0.977487
S_LDL_P_by_HDL_C	-0.0197	0.0847	0.977487
XL_VLDL_P_by_S_HDL_PL_pct	-0.0126	0.0847	0.977487
VLDL_L_by_S_HDL_PL_pct	-0.0108	0.0849	0.977487
XS_VLDL_PL_pct_by_HDL_size	0.026	0.0849	0.977487
L_VLDL_TG_by_Total_PL	-0.0268	0.0849	0.977487
Total_CE_by_S_HDL_PL_pct	0.0233	0.085	0.977487
VLDL_FC_by_M_HDL_P	0.0146996	0.085	0.977487
non_HDL_C_by_Acetoacetate	-0.0018	0.0851	0.977487
Total_L_by_XL_VLDL_CE_pct	0.0131882	0.0851	0.977487
L_VLDL_C_pct_by_HDL_size	0.0226	0.0851	0.977487
XS_VLDL_TG_by_HDL_C	-0.0256	0.0852	0.977487
VLDL_PL_by_Albumin	0.0188542	0.0853	0.977487
L_VLDL_TG_by_Albumin	0.0228	0.0853	0.977487
S_VLDL_TG_pct_by_Total_BCAA	0.020003	0.0854	0.977487
XXL_VLDL_TG_by_Acetoacetate	0.0016	0.0854	0.977487
LDL_FC_by_XL_HDL_C	0.0095	0.0855	0.977487
VLDL_L_by_M_HDL_C	-0.0111	0.0855	0.977487
M_LDL_PL_by_S_LDL_C_pct	-0.0384	0.0857	0.977487
M_LDL_P_by_XL_HDL_C	0.007	0.0858	0.977487
M_VLDL_L_by_M_HDL_P	0.0159179	0.0858	0.977487
S_VLDL_P_by_XL_VLDL_CE_pct	0.0258	0.086	0.977487
VLDL_FC_by_L_VLDL_TG_pct	0.0098	0.0861	0.977487
S_LDL_PL_by_Pyruvate	0.0149	0.0862	0.977487
Omega_6_by_HDL_size	0.0161	0.0862	0.977487
VLDL_FC_by_Albumin	0.0188646	0.0863	0.977487
DHA_pct_by_S_HDL_FC	-0.0727	0.0864	0.977487
IDL_CE_by_M_HDL_P	0.0249	0.0865	0.977487
Gly_by_S_LDL_C_pct	0.0206	0.0865	0.977487
M_VLDL_FC_by_S_LDL_C_pct	-0.0381	0.0866	0.977487
L_VLDL_TG_by_Acetoacetate	-0.0021	0.0867	0.977487
XL_HDL_CE_pct_by_HDL_CE	0.0234301	0.087	0.977487
XS_VLDL_FC_by_HDL_FC	0.026103	0.0872	0.977487
M_VLDL_PL_by_XL_VLDL_CE_pct	0.0111	0.0873	0.977487
His_by_HDL_size	-0.0063	0.0873	0.977487
Total_FA_by_HDL_size	0.0164029	0.0874	0.977487
SFA_by_XS_VLDL_C_pct	0.0169367	0.0874	0.977487
XL_VLDL_PL_pct_by_M_HDL_CE_pct	0.0503	0.0874	0.977487
M_LDL_C_by_Acetoacetate	-0.0012	0.0874	0.977487
XXL_VLDL_PL_pct_by_S_HDL_FC	-0.0344	0.0875	0.977487
DHA_by_Albumin	0.0593674	0.0876	0.977487
L_HDL_TG_pct_by_L_LDL_FC_pct	-0.0042	0.0877	0.977487
LDL_size_by_L_LDL_FC_pct	-0.0019	0.0878	0.977487
LDL_PL_by_Val	0.0424	0.088	0.977487
Total_C_by_XS_VLDL_C_pct	0.0157669	0.088	0.977487
L_VLDL_L_by_XL_HDL_C	0.0159	0.088	0.977487
M_VLDL_TG_by_S_LDL_C_pct	-0.025	0.0881	0.977487
VLDL_L_by_Albumin	0.0183049	0.0881	0.977487
XL_VLDL_CE_by_S_LDL_C_pct	-0.0327	0.0881	0.977487
Clinical_LDL_C_by_S_HDL_PL_pct	0.0197	0.0881	0.977487
M_LDL_CE_pct_by_XL_VLDL_CE_pct	0.0111682	0.0881	0.977487
L_LDL_C_by_XL_HDL_C	0.0092	0.0882	0.977487
M_VLDL_L_by_Albumin	0.017542	0.0882	0.977487
XS_VLDL_TG_by_M_HDL_C	-0.011	0.0882	0.977487
M_VLDL_C_pct_by_ApoA1	-0.0116	0.0883	0.977487
L_VLDL_FC_pct_by_HDL_FC	0.0202976	0.0886	0.977487
S_VLDL_CE_by_L_VLDL_TG_pct	0.0126595	0.0886	0.977487
XXL_VLDL_FC_by_L_LDL_FC_pct	-0.0056	0.0889	0.977487
L_VLDL_FC_by_M_LDL_FC_pct	0.031194	0.0889	0.977487
M_VLDL_TG_by_Acetoacetate	-0.001	0.0891	0.977487
Unsaturation_by_S_HDL_PL_pct	0.0264	0.0892	0.977487
M_VLDL_CE_pct_by_Acetoacetate	0.002	0.0892	0.977487
VLDL_C_by_L_VLDL_TG_pct	0.0091	0.0893	0.977487
His_by_L_LDL_FC_pct	0.0018	0.0895	0.977487
M_VLDL_CE_pct_by_HDL_L	0.0186	0.0895	0.977487
M_LDL_TG_pct_by_S_HDL_PL_pct	-0.018	0.0896	0.977487
ApoB_by_ApoA1_by_S_HDL_P	-0.0019	0.0897	0.977487
Glucose_by_Phosphoglyc	0.0245745	0.0898	0.977487
IDL_FC_by_Pyruvate	0.0126696	0.0898	0.977487
L_LDL_CE_by_XL_HDL_C	0.0091	0.0899	0.977487
M_LDL_PL_by_Acetoacetate	-0.0012	0.09	0.977487
Gln_by_Pyruvate	-0.0069	0.0901	0.977487
L_LDL_C_by_S_HDL_PL_pct	0.0201708	0.0901	0.977487
M_LDL_TG_by_Acetoacetate	-0.0014	0.0901	0.977487
Total_FC_by_XL_VLDL_CE_pct	0.0163	0.0901	0.977487
XS_VLDL_TG_by_Total_BCAA	0.0049	0.0902	0.977487
M_LDL_FC_by_S_HDL_FC	-0.0381	0.0903	0.977487
XXL_VLDL_C_pct_by_L_HDL_L	0.0071	0.0903	0.977487
Total_FA_by_Phosphoglyc	0.0313	0.0904	0.977487
XL_HDL_FC_pct_by_M_LDL_FC_pct	0.0312	0.0904	0.977487
XS_VLDL_P_by_Phosphoglyc	0.0182975	0.0911	0.977487
VLDL_L_by_S_VLDL_PL_pct	0.0203053	0.0911	0.977487
non_HDL_C_by_S_LDL_C_pct	-0.0388	0.0911	0.977487
M_VLDL_PL_by_Albumin	0.0184	0.0912	0.977487
L_VLDL_L_by_M_LDL_FC_pct	0.0346	0.0912	0.977487
L_VLDL_PL_by_Albumin	0.0217	0.0912	0.977487
S_LDL_P_by_Pyruvate	0.0150195	0.0913	0.977487
LA_by_HDL_size	0.0160017	0.0913	0.977487
S_LDL_CE_by_Acetoacetate	-0.0019	0.0914	0.977487
XL_VLDL_TG_pct_by_L_HDL_FC	-0.0327	0.0915	0.977487
XL_VLDL_TG_pct_by_S_HDL_FC	0.0941	0.0917	0.977487
XL_HDL_TG_pct_by_HDL_L	-0.0154	0.0917	0.977487
S_VLDL_L_by_XL_VLDL_CE_pct	0.0225	0.0917	0.977487
VLDL_TG_by_XL_VLDL_CE_pct	0.0203	0.0918	0.977487
Unsaturation_by_HDL_CE	-0.0194	0.0922	0.977487
LDL_FC_by_S_HDL_FC	-0.0405	0.0922	0.977487
M_HDL_TG_pct_by_Albumin	0.0181696	0.0924	0.977487
VLDL_C_by_Albumin	0.0188	0.0925	0.977487
S_VLDL_CE_by_Albumin	0.0191219	0.0925	0.977487
IDL_TG_pct_by_M_HDL_C	-0.0165	0.0926	0.977487
L_VLDL_PL_by_XL_HDL_C	0.0109113	0.0927	0.977487
XL_VLDL_PL_pct_by_M_HDL_P	0.0229819	0.0927	0.977487
M_LDL_FC_by_HDL_PL	-0.0254	0.0929	0.977487
XS_VLDL_FC_by_Phosphoglyc	0.0197188	0.093	0.977487
M_VLDL_PL_by_S_LDL_C_pct	-0.0366	0.093	0.977487
IDL_CE_by_HDL_size	0.0136129	0.0931	0.977487
XL_HDL_FC_pct_by_S_HDL_L	-0.0494	0.0931	0.977487
L_LDL_FC_by_S_HDL_FC	-0.0429	0.0931	0.977487
Clinical_LDL_C_by_S_HDL_FC	-0.037	0.0932	0.977487
DHA_by_S_HDL_CE	0.0506	0.0932	0.977487
SFA_by_HDL_size	0.0143234	0.0932	0.977487
Remnant_C_by_Pyruvate	0.0114017	0.0932	0.977487
XXL_VLDL_CE_pct_by_L_HDL_L	0.0076	0.0933	0.977487
M_LDL_TG_pct_by_L_HDL_PL	0.0234952	0.0934	0.977487
Remnant_C_by_S_LDL_C_pct	-0.0366	0.0934	0.977487
IDL_CE_by_XL_HDL_C	0.008	0.0934	0.977487
XXL_VLDL_L_by_L_LDL_FC_pct	0.0026	0.0935	0.977487
L_LDL_L_by_XL_HDL_C	0.0084	0.0935	0.977487
VLDL_L_by_S_LDL_C_pct	-0.0265	0.0936	0.977487
S_VLDL_L	0.218848	0.0936	0.977487
LDL_C_by_XL_HDL_C	0.0085	0.0937	0.977487
VLDL_FC_by_S_LDL_C_pct	-0.0319	0.0937	0.977487
IDL_C_by_S_HDL_PL_pct	0.0194	0.0937	0.977487
L_HDL_FC_pct_by_S_HDL_PL_pct	0.0311846	0.0938	0.977487
IDL_C_by_Pyruvate	0.0122839	0.0939	0.977487
LDL_PL_by_S_LDL_C_pct	-0.0386	0.094	0.977487
PUFA_pct_by_Total_BCAA	-0.0058	0.0943	0.977487
L_VLDL_L_by_M_HDL_C	-0.013	0.0944	0.977487
XXL_VLDL_TG_by_Citrate	-0.0106	0.0944	0.977487
M_VLDL_PL_pct_by_L_HDL_L	-0.0207	0.0944	0.977487
XL_HDL_PL_pct_by_M_HDL_C	0.0363387	0.0944	0.977487
XS_VLDL_FC_by_HDL_C	-0.0176	0.0945	0.977487
MUFA_by_HDL_C	-0.0241	0.0946	0.977487
Total_FC_by_HDL_size	0.0143	0.0948	0.977487
VLDL_CE_by_L_VLDL_TG_pct	0.0086	0.0948	0.977487
XS_VLDL_TG_pct_by_Leu	0.0081	0.095	0.977487
XXL_VLDL_PL_pct_by_L_LDL_FC_pct	-0.0028	0.095	0.977487
XS_VLDL_L_by_Phosphoglyc	0.0182558	0.0951	0.977487
M_LDL_PL_by_S_HDL_FC	-0.033	0.0954	0.977487
L_LDL_TG_pct_by_Total_BCAA	0.0034	0.0954	0.977487
IDL_C_by_HDL_size	0.0133	0.0954	0.977487
M_VLDL_PL_pct_by_S_HDL_PL_pct	0.0210525	0.0957	0.977487
M_VLDL_PL_pct_by_M_HDL_P	0.0348	0.0958	0.977487
L_LDL_PL_by_Acetoacetate	-0.0015	0.0958	0.977487
S_LDL_L_by_XL_HDL_C	0.0067	0.096	0.977487
LDL_PL_by_S_HDL_PL_pct	0.0197	0.096	0.977487
Total_L_by_HDL_size	0.0155497	0.0961	0.977487
VLDL_PL_by_M_HDL_P	0.0129	0.0961	0.977487
ApoB_by_ApoA1_by_L_LDL_FC_pct	-0.0009	0.0961	0.977487
XXL_VLDL_PL_pct_by_S_HDL_C	-0.0166	0.0961	0.977487
L_HDL_TG_pct_by_HDL_FC	0.0171	0.0963	0.977487
Glucose_by_L_HDL_PL_pct	-0.0052	0.0963	0.977487
S_LDL_PL_by_L_VLDL_TG_pct	0.0062	0.0964	0.977487
LDL_L_by_Val	0.0402312	0.0965	0.977487
XS_VLDL_PL	0.249821	0.0965	0.977487
L_LDL_TG_by_HDL_FC	0.0175	0.0966	0.977487
Gly_by_L_LDL_PL_pct	-0.0215	0.0967	0.977487
M_VLDL_CE_by_S_HDL_FC	-0.0353	0.0967	0.977487
LDL_P_by_L_VLDL_TG_pct	0.0064	0.0968	0.977487
M_LDL_TG_by_M_HDL_C	-0.0103	0.0968	0.977487
IDL_L_by_HDL_size	0.0132	0.0969	0.977487
XS_VLDL_PL_pct_by_HDL_FC	0.01811	0.0969	0.977487
S_VLDL_C_by_Albumin	0.0185	0.0969	0.977487
M_VLDL_P_by_Albumin	0.0173119	0.0969	0.977487
L_VLDL_FC_pct_by_M_HDL_P	0.0331	0.097	0.977487
XS_VLDL_TG	0.211218	0.0971	0.977487
L_LDL_C_by_S_HDL_FC	-0.0396	0.0971	0.977487
M_VLDL_TG_by_Albumin	0.016987	0.0972	0.977487
L_VLDL_TG_by_L_LDL_FC_pct	-0.0039	0.0972	0.977487
IDL_CE_by_Pyruvate	0.0121889	0.0973	0.977487
LDL_CE_by_XL_HDL_C	0.0082	0.0973	0.977487
LDL_L_by_XL_VLDL_CE_pct	0.0092	0.0973	0.977487
M_VLDL_TG_by_XL_HDL_C	0.0079	0.0975	0.977487
IDL_CE_by_XS_VLDL_C_pct	0.015	0.0976	0.977487
XL_HDL_FC_by_L_HDL_P	-0.0612	0.0976	0.977487
IDL_PL_pct_by_Total_BCAA	0.010484	0.0978	0.977487
M_LDL_L_by_S_HDL_FC	-0.0315	0.0979	0.977487
IDL_PL_pct_by_XL_HDL_P	-0.0221	0.0983	0.977487
S_LDL_FC_by_S_HDL_FC	-0.0321	0.0983	0.977487
L_LDL_L_by_S_HDL_FC	-0.0376	0.0983	0.977487
S_VLDL_L_by_Albumin	0.0171586	0.0983	0.977487
L_LDL_CE_by_S_HDL_FC	-0.0385	0.0984	0.977487
S_VLDL_C	0.219221	0.0984	0.977487
LDL_C_by_S_HDL_FC	-0.0365	0.0985	0.977487
XL_HDL_C_pct_by_Total_BCAA	-0.0062	0.0985	0.977487
non_HDL_C_by_HDL_size	0.0138147	0.0985	0.977487
M_HDL_TG_pct_by_S_HDL_PL_pct	-0.0112	0.0985	0.977487
M_VLDL_FC_by_L_VLDL_TG_pct	0.0074	0.0986	0.977487
Phosphatidylc_by_XL_HDL_P	0.0186409	0.0986	0.977487
ApoB_by_ApoA1_by_HDL_size	0.0015	0.0986	0.977487
L_HDL_C_pct_by_Phosphoglyc	0.0240865	0.0986	0.977487
S_VLDL_PL_by_Albumin	0.0172457	0.0987	0.977487
M_HDL_TG_pct_by_L_LDL_FC_pct	-0.0043	0.0987	0.977487
LA_pct_by_S_HDL_PL_pct	-0.0089	0.0988	0.977487
XL_HDL_TG_by_XS_VLDL_CE_pct	0.0119773	0.0989	0.977487
L_LDL_PL_by_XL_HDL_C	0.0076	0.0991	0.977487
LDL_L_by_S_HDL_FC	-0.0346	0.0991	0.977487
PUFA_by_Total_PL	-0.0818	0.0992	0.977487
S_LDL_PL_pct_by_Tyr	0.0173255	0.0993	0.977487
L_LDL_TG_by_S_HDL_CE	0.0283512	0.0993	0.977487
L_LDL_PL_by_S_HDL_PL_pct	0.0210879	0.0994	0.977487
ApoB_by_Pyruvate	0.0125714	0.0994	0.977487
S_VLDL_CE_pct_by_Leu	-0.0115	0.0995	0.977487
M_VLDL_PL_pct_by_S_HDL_CE	0.0277464	0.0996	0.977487
L_LDL_L_by_S_HDL_PL_pct	0.0196282	0.0996	0.977487
M_LDL_C_by_S_HDL_FC	-0.0319	0.0996	0.977487
L_VLDL_PL	0.3154	0.0996	0.977487
VLDL_C_by_S_LDL_C_pct	-0.0322	0.0996	0.977487
S_VLDL_C_by_L_VLDL_TG_pct	0.0096	0.0996	0.977487
L_VLDL_C_by_S_HDL_PL_pct	-0.0127	0.0997	0.977487
S_HDL_TG	0.219956	0.0998	0.977487
LDL_L_by_XL_HDL_C	0.0075	0.0998	0.977487
LA_by_HDL_FC	0.0404	0.0998	0.977487
VLDL_CE_by_Albumin	0.0186487	0.0999	0.977487
XS_VLDL_FC_pct_by_L_HDL_L	-0.0118	0.100007	0.977487
LDL_L_by_S_LDL_C_pct	-0.0385	0.100074	0.977487
M_VLDL_FC_by_Albumin	0.0183	0.100104	0.977487
DHA_pct_by_Val	-0.0165	0.100128	0.977487
XXL_VLDL_PL_by_L_LDL_FC_pct	-0.0047	0.100155	0.977487
LDL_PL_by_XL_HDL_C	0.0072	0.100155	0.977487
IDL_C_by_XS_VLDL_C_pct	0.0148478	0.100311	0.977487
M_VLDL_FC_pct_by_HDL_size	0.0142759	0.10032	0.977487
S_LDL_P_by_S_HDL_FC	-0.0285	0.100326	0.977487
M_LDL_CE_by_XL_VLDL_CE_pct	0.0091	0.10039	0.977487
XXL_VLDL_TG_pct_by_M_HDL_L	-0.0289	0.100443	0.977487
LDL_CE_by_S_HDL_FC	-0.0352	0.100529	0.977487
M_LDL_FC_by_XL_HDL_C	0.0083	0.10062	0.977487
XL_HDL_TG_by_HDL_C	-0.0265	0.100739	0.977487
XS_VLDL_PL_by_Phosphoglyc	0.0194419	0.100824	0.977487
IDL_TG_pct_by_L_HDL_PL	0.0212858	0.100829	0.977487
MUFA_pct_by_L_LDL_FC_pct	-0.0026	0.100886	0.977487
L_HDL_TG_pct_by_Leu	0.0091	0.100917	0.977487
M_LDL_CE_pct_by_S_LDL_C_pct	-0.0247	0.10114	0.977487
Phosphatidylc_by_Acetoacetate	0.0034	0.101331	0.977487
LDL_PL_by_S_HDL_FC	-0.0335	0.101434	0.977487
L_LDL_CE_by_S_HDL_PL_pct	0.0195033	0.101482	0.977487
XL_HDL_C_pct_by_HDL_CE	0.0193805	0.101512	0.977487
Gln_by_Val	-0.0069	0.101631	0.977487
Unsaturation_by_Acetoacetate	-0.0006	0.101638	0.977487
L_LDL_CE_by_XL_VLDL_CE_pct	0.0084	0.101689	0.977487
L_VLDL_TG_by_Ile	0.0073	0.101836	0.977487
XL_HDL_FC_by_XS_VLDL_C_pct	-0.0286	0.101878	0.977487
S_LDL_TG_by_Ile	0.0163	0.101905	0.977487
Acetone_by_S_HDL_PL_pct	0.0038	0.102044	0.977487
S_VLDL_P_by_S_VLDL_PL_pct	0.019808	0.102187	0.977487
Total_L_by_XS_VLDL_C_pct	0.0151019	0.102262	0.977487
S_LDL_C_by_S_HDL_FC	-0.031	0.102308	0.977487
LDL_C_by_S_HDL_PL_pct	0.0197446	0.102325	0.977487
LDL_CE_by_S_LDL_C_pct	-0.0384	0.102357	0.977487
XXL_VLDL_PL_pct	0.24883	0.102421	0.977487
LDL_CE_by_XL_VLDL_CE_pct	0.0086	0.102441	0.977487
VLDL_P_by_S_VLDL_PL_pct	0.018	0.102502	0.977487
XL_VLDL_TG_pct_by_HDL_L	0.0568	0.102564	0.977487
L_HDL_TG_by_M_HDL_P	0.0264	0.102574	0.977487
Total_CE_by_M_HDL_P	0.0276515	0.102627	0.977487
L_VLDL_CE_pct_by_M_HDL_P	0.0294395	0.102633	0.977487
PUFA_pct_by_M_HDL_L	0.0124911	0.10264	0.977487
L_LDL_TG_by_Acetoacetate	-0.0013	0.102679	0.977487
S_LDL_FC_pct_by_L_LDL_FC_pct	-0.0039	0.102801	0.977487
DHA_pct_by_L_HDL_P	-0.0605	0.102896	0.977487
L_LDL_TG_pct_by_M_HDL_C	-0.0171	0.102922	0.977487
L_LDL_PL_by_S_HDL_FC	-0.037	0.103003	0.977487
LDL_size_by_Albumin	0.0214387	0.103006	0.977487
XXL_VLDL_TG_pct_by_L_HDL_FC	-0.0344	0.103008	0.977487
L_VLDL_CE_by_HDL_C	-0.0222	0.103024	0.977487
Clinical_LDL_C_by_S_LDL_C_pct	-0.0395	0.103135	0.977487
XL_VLDL_P_by_XL_HDL_C	0.0094	0.103241	0.977487
M_LDL_CE_by_S_HDL_FC	-0.0296	0.103253	0.977487
IDL_L_by_HDL_C	-0.0173	0.103253	0.977487
XS_VLDL_PL_pct_by_Phosphoglyc	0.0408	0.103736	0.977487
S_HDL_TG_pct_by_Albumin	0.0148603	0.103858	0.977487
S_LDL_CE_by_S_HDL_FC	-0.0304	0.103898	0.977487
VLDL_TG_by_Albumin	0.016915	0.103903	0.977487
M_VLDL_L_by_Acetoacetate	-0.0024	0.103917	0.977487
S_VLDL_P_by_Albumin	0.0175001	0.103931	0.977487
Unsaturation_by_M_HDL_C_pct	-0.0261	0.104143	0.977487
Total_C_by_XL_VLDL_CE_pct	0.0148966	0.104156	0.977487
VLDL_PL	0.214616	0.104185	0.977487
XXL_VLDL_C_by_M_HDL_P	0.0141376	0.104261	0.977487
LDL_TG_by_Acetoacetate	-0.0014	0.104286	0.977487
VLDL_PL_by_L_VLDL_TG_pct	0.0100658	0.104399	0.977487
S_LDL_PL_by_S_HDL_CE	0.0225	0.104417	0.977487
XL_VLDL_PL_by_Acetoacetate	-0.0035	0.104564	0.977487
M_HDL_TG_by_HDL_FC	0.0130439	0.104716	0.977487
M_VLDL_FC_pct_by_L_HDL_P	-0.0223	0.104722	0.977487
HDL_TG_by_S_HDL_PL_pct	-0.0104	0.104821	0.977487
DHA_pct_by_S_HDL_CE	0.0461	0.104825	0.977487
XL_VLDL_TG_by_M_HDL_C	-0.0278	0.105168	0.977487
Omega_3_by_XS_VLDL_CE_pct	0.0144	0.105181	0.977487
VLDL_P_by_Albumin	0.017	0.105221	0.977487
M_LDL_FC_by_S_LDL_C_pct	-0.0397	0.105262	0.977487
Total_FC_by_XL_HDL_C	0.0071	0.105447	0.977487
Total_CE_by_XL_VLDL_CE_pct	0.0142884	0.105482	0.977487
XL_VLDL_FC_pct_by_Phosphoglyc	0.0343928	0.105506	0.977487
IDL_TG_by_HDL_size	0.0169881	0.105641	0.977487
IDL_PL_by_HDL_size	0.0128826	0.10566	0.977487
S_LDL_P_by_HDL_size	0.0134818	0.105701	0.977487
Total_FC_by_XS_VLDL_C_pct	0.0143758	0.105725	0.977487
SFA_by_HDL_C	-0.0243	0.105763	0.977487
L_LDL_C_by_XL_VLDL_CE_pct	0.0082	0.105764	0.977487
VLDL_P_by_M_HDL_P	0.0121189	0.10577	0.977487
L_VLDL_FC_pct	0.225598	0.10578	0.977487
M_VLDL_P_by_XS_VLDL_C_pct	0.0134	0.105801	0.977487
L_HDL_FC_pct_by_Phosphoglyc	0.0328	0.105879	0.977487
L_VLDL_PL_pct_by_L_HDL_L	0.0268214	0.105889	0.977487
L_HDL_CE_pct_by_HDL_size	-0.0385	0.105902	0.977487
XS_VLDL_L_by_S_VLDL_PL_pct	0.0151855	0.106123	0.977487
XXL_VLDL_PL_by_HDL_size	0.0098	0.10613	0.977487
S_LDL_TG_pct_by_XS_VLDL_C_pct	-0.0395	0.106264	0.977487
VLDL_CE_by_S_LDL_C_pct	-0.032	0.106448	0.977487
XL_VLDL_C_by_M_HDL_C	-0.0125	0.106469	0.977487
TG_by_PG_by_HDL_size	0.0132663	0.106498	0.977487
S_LDL_L_by_S_HDL_FC	-0.0274	0.106589	0.977487
Total_TG_by_HDL_size	0.018	0.106623	0.977487
XS_VLDL_P_by_HDL_FC	0.0269808	0.106633	0.977487
S_VLDL_P_by_HDL_size	0.0156228	0.10665	0.977487
S_VLDL_P_by_M_HDL_C	-0.0099	0.106653	0.977487
L_LDL_P_by_Acetoacetate	-0.0022	0.106655	0.977487
L_LDL_P_by_Pyruvate	0.0129919	0.106655	0.977487
LDL_P_by_S_HDL_FC	-0.0258	0.106676	0.977487
L_VLDL_FC_by_M_HDL_P	0.0142454	0.106706	0.977487
VLDL_size_by_M_HDL_C	-0.0127	0.106795	0.977487
M_LDL_P_by_HDL_size	0.0141934	0.106815	0.977487
S_LDL_TG_pct_by_ApoA1	0.0156	0.106878	0.977487
S_LDL_L_by_Pyruvate	0.0136495	0.106938	0.977487
VLDL_size_by_S_LDL_C_pct	-0.0281	0.106964	0.977487
IDL_FC_by_HDL_size	0.0123602	0.107012	0.977487
XL_HDL_FC_by_M_HDL_L	-0.0222	0.107145	0.977487
LDL_C_by_S_LDL_C_pct	-0.0389	0.107268	0.977487
VLDL_TG	0.198587	0.107287	0.977487
S_VLDL_L_by_HDL_size	0.0160739	0.10729	0.977487
LDL_PL_by_Acetoacetate	-0.0014	0.107299	0.977487
VLDL_size_by_M_LDL_FC_pct	0.0276323	0.107418	0.977487
L_LDL_P_by_S_HDL_FC	-0.0256	0.107534	0.977487
Total_TG_by_XS_VLDL_C_pct	0.0171086	0.10763	0.977487
M_HDL_TG_pct	0.206468	0.107639	0.977487
Gln_by_XL_HDL_C	-0.0098	0.107687	0.977487
S_VLDL_CE_pct_by_XL_HDL_C	0.0105411	0.107702	0.977487
Unsaturation_by_M_LDL_FC_pct	0.0179	0.107704	0.977487
L_VLDL_CE_pct_by_S_HDL_C	-0.0114	0.107949	0.977487
S_VLDL_FC_by_Albumin	0.0175	0.108091	0.977487
XXL_VLDL_C_by_Total_BCAA	0.0041	0.108106	0.977487
L_VLDL_C_pct_by_S_HDL_C	-0.0128	0.108124	0.977487
XL_HDL_C_pct_by_S_HDL_L	-0.0397	0.10844	0.977487
XS_VLDL_TG_by_XL_VLDL_CE_pct	0.0197	0.108514	0.977487
IDL_FC_by_XS_VLDL_C_pct	0.0143877	0.108677	0.977487
VLDL_L_by_Phosphoglyc	0.0157	0.108714	0.977487
Omega_3_pct_by_Val	-0.0157	0.108733	0.977487
XS_VLDL_PL_pct_by_M_HDL_CE_pct	0.0949	0.108737	0.977487
M_LDL_L_by_XL_VLDL_CE_pct	0.0088	0.108771	0.977487
IDL_TG_by_Total_BCAA	0.0042	0.108784	0.977487
Clinical_LDL_C_by_Val	0.0401	0.108828	0.977487
M_VLDL_L_by_HDL_C	-0.0219	0.108976	0.977487
XS_VLDL_FC_pct_by_XL_HDL_C	0.0139952	0.109039	0.977487
Glucose_by_M_HDL_C	0.0203	0.109065	0.977487
M_LDL_C_pct_by_L_VLDL_TG_pct	0.005	0.109127	0.977487
XS_VLDL_FC_pct_by_L_LDL_FC_pct	0.005	0.109184	0.977487
LDL_FC_by_HDL_C	-0.0184	0.109232	0.977487
bOHbutyrate_by_S_LDL_C_pct	-0.0354	0.109312	0.977487
XXL_VLDL_TG_pct_by_XS_VLDL_C_pct	-0.0251	0.109316	0.977487
XL_HDL_PL_pct_by_M_HDL_CE	0.0505	0.109321	0.977487
XXL_VLDL_FC_pct_by_L_HDL_L	0.0066	0.109354	0.977487
L_VLDL_C_by_XL_VLDL_CE_pct	0.0150944	0.109365	0.977487
L_VLDL_FC_pct_by_L_HDL_L	0.0218298	0.109429	0.977487
XL_VLDL_L_by_M_HDL_C	-0.0123	0.109506	0.977487
LDL_TG_by_M_HDL_C	-0.0102	0.109517	0.977487
L_LDL_P_by_S_LDL_C_pct	-0.0327	0.109674	0.977487
M_VLDL_L_by_L_VLDL_TG_pct	0.0073	0.109699	0.977487
IDL_FC_pct_by_S_LDL_CE_pct	0.0186091	0.10984	0.977487
S_VLDL_PL_by_HDL_size	0.0143624	0.109942	0.977487
Acetone_by_XL_VLDL_CE_pct	0.0152547	0.109967	0.977487
IDL_L_by_S_HDL_PL_pct	0.0183201	0.110001	0.977487
L_LDL_C_by_Val	0.0371	0.110003	0.977487
M_VLDL_FC_pct_by_XS_VLDL_CE_pct	0.0117114	0.110051	0.977487
LDL_P_by_Pyruvate	0.013029	0.110117	0.977487
XXL_VLDL_P_by_HDL_size	0.0102061	0.110315	0.977487
LDL_size_by_HDL_L	0.0075	0.110328	0.977487
VLDL_PL_by_S_LDL_C_pct	-0.0271	0.110491	0.977487
XL_HDL_FC_by_XL_HDL_PL	0.0462	0.110595	0.977487
M_VLDL_PL_by_L_VLDL_TG_pct	0.0072	0.110658	0.977487
Total_C_by_S_HDL_PL_pct	0.0219214	0.110735	0.977487
XL_HDL_PL_pct_by_L_LDL_FC_pct	-0.0086	0.110764	0.977487
Remnant_C_by_HDL_size	0.012277	0.110907	0.977487
ApoB_by_HDL_size	0.0129063	0.110936	0.977487
VLDL_FC	0.209706	0.11095	0.977487
LDL_P_by_HDL_size	0.0133915	0.111091	0.977487
L_VLDL_CE_pct_by_HDL_size	0.0179	0.111142	0.977487
XS_VLDL_PL_pct_by_S_VLDL_FC_pct	0.068	0.111187	0.977487
XL_VLDL_TG_pct_by_Phosphoglyc	-0.0378	0.111215	0.977487
S_LDL_C_by_XL_HDL_C	0.0064	0.111282	0.977487
L_HDL_TG_pct_by_S_HDL_PL_pct	-0.0146	0.111433	0.977487
M_VLDL_CE_by_Pyruvate	0.014705	0.11144	0.977487
Glucose_by_HDL_size	0.0071	0.111451	0.977487
M_VLDL_C_by_Albumin	0.0186437	0.111457	0.977487
TG_by_PG_by_L_HDL_C	0.0366235	0.111467	0.977487
IDL_P_by_S_LDL_C_pct	-0.031	0.111748	0.977487
XL_HDL_C_pct_by_M_HDL_CE	-0.0198	0.111976	0.977487
L_LDL_PL_by_HDL_size	0.0147338	0.112079	0.977487
S_VLDL_PL_by_M_HDL_P	0.0124911	0.112121	0.977487
M_LDL_P_by_S_HDL_FC	-0.0253	0.112167	0.977487
M_VLDL_P_by_L_VLDL_TG_pct	0.007	0.112176	0.977487
L_VLDL_TG_by_XL_VLDL_CE_pct	0.0160655	0.112258	0.977487
S_VLDL_FC_by_HDL_size	0.0133548	0.112426	0.977487
L_VLDL_CE_by_L_VLDL_TG_pct	0.0114395	0.112461	0.977487
Omega_3_by_M_HDL_C	-0.0372	0.112495	0.977487
VLDL_P_by_S_LDL_C_pct	-0.0278	0.112554	0.977487
LDL_L_by_S_HDL_PL_pct	0.0189984	0.11256	0.977487
M_LDL_C_pct_by_ApoA1	0.0103392	0.112574	0.977487
XL_HDL_C_pct_by_M_HDL_FC_pct	0.0085	0.112614	0.977487
Clinical_LDL_C_by_Acetoacetate	-0.0016	0.112631	0.977487
PUFA_pct_by_XL_VLDL_CE_pct	-0.0263	0.112684	0.977487
LDL_FC_by_HDL_PL	-0.0256	0.112733	0.977487
LA_by_Phosphoglyc	0.0290257	0.112755	0.977487
XXL_VLDL_FC_by_HDL_size	0.0117813	0.112854	0.977487
L_HDL_TG_by_Phosphoglyc	-0.025	0.112924	0.977487
S_HDL_FC_pct_by_L_LDL_FC_pct	-0.0052	0.112991	0.977487
L_VLDL_C_pct_by_Acetoacetate	-0.0023	0.113313	0.977487
XXL_VLDL_P_by_Phosphoglyc	0.0083	0.113358	0.977487
Remnant_C_by_XS_VLDL_C_pct	0.0135702	0.113404	0.977487
S_LDL_P_by_M_HDL_P	0.0171	0.113445	0.977487
XL_VLDL_PL_pct	0.263842	0.11346	0.977487
IDL_CE_by_S_HDL_PL_pct	0.0188	0.113463	0.977487
Total_C_by_HDL_size	0.0150524	0.113557	0.977487
M_HDL_TG_pct_by_Leu	0.0079	0.113591	0.977487
M_VLDL_TG_by_XS_VLDL_C_pct	0.0133436	0.113604	0.977487
IDL_TG_pct_by_XS_VLDL_CE_pct	0.0550494	0.113725	0.977487
Gln_by_IDL_CE_pct	-0.0216	0.113889	0.977487
L_HDL_CE_pct_by_Phosphoglyc	0.0226	0.113899	0.977487
XS_VLDL_P_by_S_VLDL_PL_pct	0.0145	0.113907	0.977487
ApoB_by_ApoA1_by_S_HDL_C	-0.001	0.113974	0.977487
M_VLDL_C_pct_by_HDL_L	0.010638	0.114043	0.977487
XXL_VLDL_TG_by_HDL_CE	-0.0166	0.114103	0.977487
XL_VLDL_FC_by_XL_HDL_C	0.0157822	0.114256	0.977487
XXL_VLDL_TG_by_XS_VLDL_C_pct	-0.011	0.114282	0.977487
S_LDL_PL_by_S_HDL_FC	-0.023	0.114314	0.977487
S_VLDL_L_by_M_HDL_C	-0.0098	0.114491	0.977487
XL_VLDL_C_by_L_VLDL_TG_pct	0.0119265	0.11453	0.977487
LDL_P_by_Acetoacetate	-0.0025	0.114579	0.977487
ApoB_by_L_VLDL_TG_pct	0.0061	0.114587	0.977487
XL_HDL_TG_pct_by_XS_VLDL_C_pct	0.0162782	0.11459	0.977487
M_LDL_C_pct_by_Acetoacetate	0.0038	0.114614	0.977487
S_LDL_FC_by_HDL_FC	0.0173	0.11474	0.977487
S_VLDL_CE_by_HDL_size	0.0151	0.114759	0.977487
S_LDL_TG_by_Phosphoglyc	0.0125071	0.114834	0.977487
XS_VLDL_L_by_HDL_FC	0.0275636	0.114876	0.977487
M_VLDL_C_by_L_VLDL_TG_pct	0.0063	0.114955	0.977487
M_VLDL_L_by_XS_VLDL_C_pct	0.0128656	0.114964	0.977487
S_LDL_PL_pct_by_HDL_L	0.0178982	0.114971	0.977487
M_VLDL_TG_by_HDL_size	0.0184317	0.115128	0.977487
L_HDL_PL	-0.2154	0.115285	0.977487
L_LDL_P_by_HDL_size	0.0130957	0.11532	0.977487
MUFA_pct_by_M_HDL_CE_pct	0.0350168	0.115404	0.977487
XXL_VLDL_TG_by_HDL_C	0.0167051	0.115474	0.977487
XL_VLDL_CE_by_Acetoacetate	-0.0019	0.115662	0.977487
L_VLDL_FC_by_M_HDL_C	-0.0121	0.11575	0.977487
XXL_VLDL_FC_by_Total_BCAA	0.0048	0.115795	0.977487
ApoB_by_Acetoacetate	-0.0028	0.11588	0.977487
XXL_VLDL_C_by_Acetate	-0.009	0.115955	0.977487
IDL_P_by_XS_VLDL_C_pct	0.0125317	0.116058	0.977487
L_LDL_P_by_S_HDL_PL_pct	0.0183969	0.116074	0.977487
XS_VLDL_TG_by_Phosphoglyc	0.0121598	0.116205	0.977487
XL_HDL_CE_pct_by_Total_BCAA	-0.0049	0.116208	0.977487
XL_VLDL_CE_by_L_VLDL_TG_pct	0.0117046	0.116325	0.977487
Glucose_by_L_LDL_FC_pct	-0.0033	0.116336	0.977487
L_LDL_PL_by_S_LDL_C_pct	-0.0377	0.116491	0.977487
Total_TG_by_S_VLDL_PL_pct	0.0209698	0.116602	0.977487
IDL_TG_by_Acetoacetate	-0.0016	0.116609	0.977487
S_VLDL_C_by_HDL_size	0.0142963	0.116615	0.977487
L_LDL_CE_by_M_HDL_P	0.0237259	0.11672	0.977487
M_VLDL_C_by_HDL_size	0.0124	0.116944	0.977487
IDL_TG_pct_by_Leu	0.008	0.116979	0.977487
LDL_PL_by_HDL_size	0.0144887	0.11721	0.977487
M_LDL_TG_pct_by_Leu	0.0076	0.117237	0.977487
L_LDL_CE_pct_by_L_VLDL_TG_pct	0.0076	0.117239	0.977487
M_VLDL_CE_by_HDL_size	0.0146	0.117298	0.977487
S_VLDL_FC_by_S_LDL_C_pct	-0.0316	0.117305	0.977487
S_LDL_C_by_S_HDL_PL_pct	0.0186	0.117327	0.977487
VLDL_TG_by_S_LDL_C_pct	-0.0198	0.117343	0.977487
IDL_L_by_XS_VLDL_C_pct	0.0135719	0.117356	0.977487
S_HDL_TG_by_M_LDL_FC_pct	0.0408206	0.117361	0.977487
M_LDL_TG_by_Phosphoglyc	0.016249	0.117418	0.977487
LDL_C_by_XL_VLDL_CE_pct	0.008	0.117542	0.977487
XL_VLDL_P_by_M_HDL_P	0.0129051	0.117593	0.977487
L_HDL_CE_pct_by_HDL_L	0.0282202	0.117679	0.977487
M_VLDL_FC_by_HDL_size	0.01243	0.117696	0.977487
L_VLDL_C_by_L_VLDL_TG_pct	0.0125	0.117767	0.977487
M_LDL_C_by_XL_HDL_C	0.0065	0.1178	0.977487
M_VLDL_TG_by_M_HDL_L	0.0179776	0.117851	0.977487
L_VLDL_CE_by_HDL_FC	0.0319882	0.11789	0.977487
VLDL_L	0.201621	0.117925	0.977487
L_VLDL_PL_pct_by_Omega_6_pct	0.0253605	0.11794	0.977487
L_VLDL_L_by_S_LDL_C_pct	-0.021	0.118061	0.977487
XS_VLDL_PL_pct_by_M_HDL_FC	0.054237	0.118085	0.977487
M_LDL_C_pct_by_Total_BCAA	-0.004	0.118089	0.977487
L_LDL_PL_by_HDL_PL	-0.0232	0.118154	0.977487
XXL_VLDL_C_by_L_LDL_FC_pct	-0.0033	0.118207	0.977487
S_LDL_L_by_HDL_size	0.0138139	0.118258	0.977487
XL_VLDL_FC_pct_by_S_VLDL_PL_pct	0.0320918	0.118346	0.977487
M_VLDL_FC_pct_by_Cholines	-0.015	0.118348	0.977487
XXL_VLDL_L	0.188831	0.118386	0.977487
XL_VLDL_CE_by_HDL_size	0.0180627	0.118402	0.977487
M_VLDL_PL_by_HDL_size	0.0126128	0.118408	0.977487
VLDL_L_by_L_VLDL_TG_pct	0.0099	0.118439	0.977487
XL_HDL_PL_pct_by_S_HDL_P	-0.0373	0.118459	0.977487
S_VLDL_TG_pct_by_L_HDL_L	0.0065	0.118478	0.977487
Total_TG_by_Albumin	0.0152169	0.118483	0.977487
M_VLDL_L_by_HDL_size	0.0131563	0.118496	0.977487
S_LDL_L_by_S_HDL_PL_pct	0.0167321	0.118578	0.977487
M_VLDL_CE_by_S_HDL_PL_pct	0.0223942	0.118768	0.977487
XXL_VLDL_P_by_L_LDL_FC_pct	0.0017	0.118944	0.977487
L_VLDL_C_pct_by_XS_VLDL_CE_pct	0.0097	0.118962	0.977487
L_LDL_CE_pct_by_Val	0.0205	0.118998	0.977487
L_VLDL_L_by_S_VLDL_PL_pct	0.0215145	0.119053	0.977487
L_LDL_FC_by_HDL_PL	-0.0264	0.119126	0.977487
XXL_VLDL_TG_by_L_HDL_P	-0.0339	0.119132	0.977487
XXL_VLDL_CE_by_L_LDL_FC_pct	-0.0025	0.119136	0.977487
Total_FC_by_Pyruvate	0.0117381	0.119214	0.977487
L_LDL_TG_by_L_HDL_CE	0.012922	0.119308	0.977487
XL_VLDL_PL_pct_by_L_LDL_FC_pct	-0.002	0.119337	0.977487
XL_HDL_FC_by_Total_BCAA	0.009	0.11954	0.977487
Omega_3_by_Ile	0.0137666	0.119542	0.977487
LDL_TG_by_Total_BCAA	0.005	0.119673	0.977487
LDL_CE_by_M_HDL_P	0.0221	0.119792	0.977487
S_LDL_TG_pct_by_S_HDL_CE	-0.0184	0.119813	0.977487
XL_VLDL_CE_by_HDL_C	-0.0202	0.119886	0.977487
L_LDL_L_by_M_HDL_P	0.0227906	0.119915	0.977487
S_LDL_FC_pct_by_M_LDL_PL_pct	-0.0199	0.119952	0.977487
non_HDL_C_by_Pyruvate	0.0116184	0.11999	0.977487
VLDL_L_by_HDL_C	-0.0204	0.120015	0.977487
XL_VLDL_FC_pct_by_S_HDL_PL_pct	0.0129365	0.120035	0.977487
S_LDL_PL_pct_by_L_LDL_FC_pct	0.0019	0.120106	0.977487
IDL_TG_by_Phosphoglyc	0.01309	0.120133	0.977487
Total_L_by_M_HDL_P	0.0178339	0.120155	0.977487
S_LDL_PL_by_HDL_size	0.0113077	0.120169	0.977487
S_LDL_FC_by_S_HDL_PL_pct	0.0196	0.120181	0.977487
LDL_TG_by_Ile	0.0143076	0.120184	0.977487
LA_by_Ile	0.0100907	0.120208	0.977487
VLDL_TG_by_HDL_size	0.0167931	0.120631	0.977487
L_HDL_L	-0.2018	0.120631	0.977487
VLDL_size_by_XL_HDL_C	0.0139916	0.120663	0.977487
IDL_FC_pct_by_S_VLDL_PL_pct	0.0114363	0.120717	0.977487
XS_VLDL_FC_pct_by_S_HDL_PL_pct	0.021511	0.120801	0.977487
M_VLDL_PL_pct_by_HDL_size	0.0141	0.120937	0.977487
XL_HDL_C_pct_by_HDL_L	-0.0105	0.121005	0.977487
VLDL_PL_by_M_HDL_C	-0.0099	0.121035	0.977487
L_HDL_FC_pct_by_L_HDL_FC	-0.0506	0.121038	0.977487
L_LDL_FC_by_XL_VLDL_CE_pct	0.0079	0.121063	0.977487
Clinical_LDL_C_by_HDL_size	0.0136521	0.121157	0.977487
S_VLDL_TG_pct_by_S_VLDL_PL_pct	-0.0442	0.121177	0.977487
IDL_TG_by_M_HDL_C	-0.0098	0.121312	0.977487
S_LDL_TG_pct_by_Leu	0.0076	0.121444	0.977487
Unsaturation_by_S_VLDL_FC_pct	-0.0254	0.121466	0.977487
TG_by_PG	0.190647	0.121504	0.977487
DHA_pct_by_HDL_FC	-0.039	0.121524	0.977487
XS_VLDL_PL_pct_by_Total_BCAA	0.0135403	0.12156	0.977487
XXL_VLDL_TG_by_S_HDL_PL_pct	-0.0327	0.121564	0.977487
XL_VLDL_PL_by_L_LDL_FC_pct	-0.002	0.121616	0.977487
DHA_by_S_HDL_C	-0.0256	0.121731	0.977487
M_LDL_CE_pct_by_Acetoacetate	-0.0018	0.121784	0.977487
XL_HDL_FC_by_L_LDL_FC_pct	0.0034	0.121809	0.977487
S_VLDL_P_by_XS_VLDL_C_pct	0.013188	0.12198	0.977487
XS_VLDL_PL_by_XL_HDL_C	0.0082	0.122117	0.977487
S_LDL_FC_by_S_LDL_C_pct	-0.0349	0.122119	0.977487
Unsaturation_by_XL_HDL_CE	0.0088	0.122128	0.977487
XXL_VLDL_C_pct_by_L_HDL_CE	0.0259763	0.122264	0.977487
L_LDL_C_by_M_HDL_P	0.0238885	0.1225	0.977487
LDL_PL_by_XL_VLDL_CE_pct	0.0084	0.122545	0.977487
M_LDL_TG_by_Total_BCAA	0.0055	0.12258	0.977487
S_HDL_FC_pct_by_Total_BCAA	0.0036	0.122663	0.977487
IDL_P_by_HDL_size	0.0118043	0.122751	0.977487
S_VLDL_TG_pct_by_Citrate	-0.0169	0.122908	0.977487
S_VLDL_FC_by_L_VLDL_TG_pct	0.0067	0.123092	0.977487
M_HDL_TG_pct_by_XL_VLDL_CE_pct	0.0142	0.123274	0.977487
M_LDL_C_by_XL_VLDL_CE_pct	0.008	0.123329	0.977487
XL_VLDL_TG_by_S_HDL_P	0.0265	0.123825	0.977487
S_LDL_PL_pct_by_M_HDL_C	0.0163033	0.123887	0.977487
XL_VLDL_L_by_L_LDL_FC_pct	-0.0027	0.123902	0.977487
L_HDL_FC_pct_by_HDL_CE	-0.0528	0.123948	0.977487
S_LDL_CE_by_HDL_size	0.0149587	0.123989	0.977487
XS_VLDL_PL_by_Albumin	0.0195	0.124081	0.977487
L_LDL_CE_pct_by_Acetoacetate	0.0042	0.124187	0.977487
M_LDL_CE_pct_by_M_HDL_C	-0.0137	0.124317	0.977487
M_LDL_CE_pct_by_XL_HDL_C	0.0087	0.124522	0.977487
SFA_by_S_LDL_C_pct	-0.0289	0.124582	0.977487
S_HDL_TG_by_S_VLDL_PL_pct	0.0230645	0.124841	0.977487
XL_HDL_TG_by_ApoA1	0.0153814	0.124932	0.977487
M_VLDL_TG_by_ApoA1	0.010361	0.12498	0.977487
L_LDL_TG_by_Total_BCAA	0.0045	0.12504	0.977487
S_VLDL_C_pct_by_L_HDL_L	-0.0057	0.1252	0.977487
L_LDL_PL_by_XS_VLDL_C_pct	0.017	0.125229	0.977487
L_LDL_TG_by_HDL_size	0.016029	0.125251	0.977487
M_VLDL_CE_pct_by_Ile	-0.015	0.12529	0.977487
PUFA_by_Ile	0.0094	0.125357	0.977487
XS_VLDL_FC_by_S_LDL_C_pct	-0.0288	0.125473	0.977487
XL_HDL_C_pct_by_M_LDL_FC_pct	0.0242063	0.125525	0.977487
LDL_CE_by_S_HDL_PL_pct	0.0188	0.125572	0.977487
VLDL_C	0.201234	0.125597	0.977487
PUFA_pct_by_M_HDL_C	0.0110381	0.125716	0.977487
M_VLDL_C_by_Pyruvate	0.0115933	0.125776	0.977487
HDL_size	-0.2151	0.125831	0.977487
M_LDL_C_by_HDL_PL	-0.0192	0.125857	0.977487
S_VLDL_L_by_XS_VLDL_C_pct	0.0128736	0.125871	0.977487
Gly_by_Total_PL	-0.0176	0.125887	0.977487
L_LDL_TG_by_S_HDL_C	-0.0142	0.1259	0.977487
XS_VLDL_TG_by_L_HDL_CE	0.0113981	0.125961	0.977487
His_by_L_HDL_L	0.0163541	0.126125	0.977487
M_VLDL_P_by_HDL_size	0.0122895	0.126125	0.977487
S_LDL_TG_by_HDL_size	0.0144	0.126319	0.977487
S_VLDL_C_pct_by_Total_BCAA	-0.0112	0.126352	0.977487
bOHbutyrate_by_SFA_pct	0.0186719	0.126374	0.977487
M_VLDL_L_by_Phosphoglyc	0.0178	0.126707	0.977487
XS_VLDL_P_by_HDL_size	0.0119	0.126863	0.977487
LDL_L_by_Acetoacetate	-0.0012	0.127035	0.977487
XXL_VLDL_CE_pct_by_L_LDL_FC_pct	-0.0007	0.127249	0.977487
M_VLDL_CE_by_Albumin	0.0208219	0.127252	0.977487
Omega_3_pct_by_XS_VLDL_CE_pct	0.0148	0.127301	0.977487
VLDL_P_by_XS_VLDL_C_pct	0.0125143	0.127303	0.977487
M_VLDL_C_by_S_HDL_FC	-0.026	0.127341	0.977487
L_LDL_L_by_HDL_PL	-0.0221	0.127427	0.977487
PUFA_pct_by_Ala	0.0188	0.127446	0.977487
XXL_VLDL_FC_by_Leu	0.0055	0.12746	0.977487
non_HDL_C_by_XS_VLDL_C_pct	0.0148938	0.127488	0.977487
L_VLDL_C_by_HDL_C	-0.0208	0.127639	0.977487
M_LDL_P_by_Val	0.0351	0.127748	0.977487
M_LDL_L_by_HDL_PL	-0.0187	0.127763	0.977487
M_LDL_CE_by_XL_HDL_C	0.0058	0.127781	0.977487
VLDL_P_by_M_HDL_C	-0.0096	0.127859	0.977487
S_LDL_C_by_Pyruvate	0.0131913	0.127933	0.977487
L_VLDL_L_by_Ile	0.0087	0.128063	0.977487
M_VLDL_CE_pct_by_ApoA1	-0.0128	0.128121	0.977487
IDL_TG_pct_by_Phe	-0.0239	0.128269	0.977487
M_VLDL_PL_pct_by_L_HDL_P	-0.018	0.128321	0.977487
M_HDL_TG_by_Phosphoglyc	-0.0098	0.128395	0.977487
VLDL_CE_by_HDL_size	0.0123	0.128427	0.977487
Omega_3_pct_by_M_LDL_FC_pct	0.0585377	0.128473	0.977487
XL_HDL_CE_pct_by_Acetoacetate	-0.001	0.12854	0.977487
IDL_P_by_M_HDL_P	0.014955	0.128573	0.977487
LDL_FC_by_S_LDL_C_pct	-0.0383	0.128972	0.977487
L_LDL_FC_by_XS_VLDL_C_pct	0.0174632	0.129039	0.977487
XL_VLDL_PL_by_XL_HDL_C	0.0119	0.129196	0.977487
LDL_TG_by_HDL_size	0.0156351	0.129288	0.977487
M_VLDL_FC_by_Acetoacetate	-0.0036	0.129311	0.977487
VLDL_P_by_HDL_size	0.0128	0.129342	0.977487
S_LDL_C_by_Acetoacetate	-0.0016	0.129374	0.977487
DHA_pct_by_HDL_L	0.0440083	0.129564	0.977487
Albumin	-0.1763	0.129565	0.977487
S_LDL_CE_by_M_HDL_P	0.018277	0.129616	0.977487
XL_HDL_FC_pct_by_HDL_CE	0.0293125	0.129633	0.977487
LDL_L_by_HDL_PL	-0.0206	0.129668	0.977487
L_VLDL_C_by_M_HDL_C	-0.0116	0.129677	0.977487
L_VLDL_C_by_HDL_FC	0.0312109	0.129706	0.977487
IDL_PL_pct_by_L_HDL_P	-0.0165	0.129754	0.977487
LDL_TG_by_Phosphoglyc	0.0157533	0.129758	0.977487
L_LDL_C_pct_by_L_VLDL_TG_pct	0.0066	0.129914	0.977487
VLDL_CE_by_Pyruvate	0.0108218	0.129979	0.977487
LDL_C_by_HDL_PL	-0.0212	0.129995	0.977487
S_VLDL_TG_by_L_HDL_C	0.0244414	0.130007	0.977487
XXL_VLDL_PL_by_M_HDL_C	-0.0077	0.130033	0.977487
Omega_3_by_HDL_C	-0.0312	0.130256	0.977487
IDL_PL_pct_by_M_HDL_P	0.0414	0.130334	0.977487
XS_VLDL_CE_by_Acetoacetate	-0.0038	0.130369	0.977487
M_VLDL_FC_pct_by_L_HDL_L	-0.0193	0.130419	0.977487
Remnant_C_by_Acetoacetate	-0.003	0.130484	0.977487
M_VLDL_TG_by_Ile	0.0121496	0.130543	0.977487
Unsaturation_by_S_VLDL_PL_pct	-0.0161	0.130551	0.977487
VLDL_L_by_M_HDL_P	0.0103843	0.130622	0.977487
Clinical_LDL_C_by_XS_VLDL_C_pct	0.0167893	0.130629	0.977487
M_VLDL_FC_by_S_VLDL_PL_pct	0.0187976	0.130658	0.977487
S_VLDL_L_by_Ile	0.0132476	0.130805	0.977487
XXL_VLDL_C_pct_by_L_LDL_FC_pct	-0.0007	0.130899	0.977487
S_LDL_CE_by_Pyruvate	0.0128353	0.13092	0.977487
XS_VLDL_PL_by_Acetoacetate	-0.0039	0.13113	0.977487
XXL_VLDL_CE_by_Total_BCAA	0.0037	0.131224	0.977487
M_LDL_L_by_XL_HDL_C	0.0057	0.131443	0.977487
PUFA_pct_by_L_LDL_PL_pct	0.0223	0.13147	0.977487
L_VLDL_PL_pct_by_L_LDL_FC_pct	-0.0032	0.131483	0.977487
Gln_by_Acetoacetate	0.0059	0.131556	0.977487
XL_HDL_CE_pct_by_M_HDL_FC_pct	0.0067	0.131651	0.977487
LDL_C_by_M_HDL_P	0.0221	0.13168	0.977487
LDL_PL_by_HDL_PL	-0.0205	0.131727	0.977487
XS_VLDL_C_by_Acetoacetate	-0.0035	0.131748	0.977487
VLDL_P	0.19388	0.131757	0.977487
VLDL_size_by_ApoA1	0.0083	0.131897	0.977487
M_LDL_PL_by_HDL_PL	-0.0186	0.131917	0.977487
Unsaturation_by_L_LDL_FC_pct	-0.0056	0.131921	0.977487
M_VLDL_CE_by_L_VLDL_TG_pct	0.0065	0.131969	0.977487
L_LDL_L_by_S_LDL_C_pct	-0.0363	0.131996	0.977487
L_VLDL_TG_by_L_VLDL_TG_pct	0.0107322	0.132113	0.977487
L_VLDL_L_by_L_VLDL_TG_pct	0.0102248	0.132148	0.977487
Total_FA_by_Total_BCAA	0.0077	0.132208	0.977487
XL_HDL_FC_pct_by_M_HDL_FC_pct	0.0182608	0.132284	0.977487
S_VLDL_L_by_S_VLDL_PL_pct	0.018	0.132357	0.977487
S_VLDL_PL_by_S_VLDL_PL_pct	0.0176352	0.132357	0.977487
IDL_FC_pct_by_HDL_L	0.0102288	0.132465	0.977487
L_HDL_TG_pct_by_ApoA1	0.0117	0.13247	0.977487
L_VLDL_FC_pct_by_S_HDL_L	-0.0142	0.132487	0.977487
VLDL_C_by_HDL_size	0.0121714	0.132742	0.977487
S_VLDL_PL_by_S_LDL_C_pct	-0.0283	0.13283	0.977487
M_HDL_TG_by_S_HDL_PL_pct	-0.012	0.13284	0.977487
XS_VLDL_FC_pct_by_S_HDL_FC	-0.0509	0.132982	0.977487
XL_VLDL_C_by_S_LDL_C_pct	-0.0265	0.133017	0.977487
XS_VLDL_CE_by_HDL_size	0.0113666	0.133037	0.977487
L_LDL_C_by_XS_VLDL_C_pct	0.0167	0.133187	0.977487
S_LDL_PL_pct_by_HDL_PL	0.02434	0.133244	0.977487
XL_HDL_FC_by_S_HDL_PL_pct	0.0214012	0.133266	0.977487
M_LDL_P_by_S_VLDL_PL_pct	0.0170277	0.133429	0.977487
LDL_TG_by_L_HDL_CE	0.012017	0.133433	0.977487
Clinical_LDL_C_by_M_HDL_P	0.0224418	0.133467	0.977487
S_VLDL_TG_by_Albumin	0.0165	0.133649	0.977487
M_HDL_PL_pct_by_Phe	-0.022	0.133689	0.977487
DHA_pct_by_Cholines	-0.0405	0.133806	0.977487
XS_VLDL_TG_by_HDL_size	0.016	0.133838	0.977487
M_LDL_FC_by_Acetoacetate	-0.0012	0.133862	0.977487
L_LDL_C_by_HDL_PL	-0.022	0.133983	0.977487
M_VLDL_FC_pct_by_XL_HDL_C	0.0126419	0.134021	0.977487
LDL_L_by_M_HDL_P	0.0202384	0.134094	0.977487
XS_VLDL_L_by_HDL_size	0.012	0.134114	0.977487
Gln_by_L_LDL_FC_pct	0.0014	0.134304	0.977487
M_LDL_P_by_L_VLDL_TG_pct	0.0058	0.134321	0.977487
L_LDL_FC_by_HDL_C	-0.0152	0.134635	0.977487
LDL_P_by_HDL_C	-0.0135	0.134676	0.977487
M_HDL_TG_pct_by_Phe	-0.0209	0.134688	0.977487
XXL_VLDL_L_by_HDL_size	0.0097	0.134744	0.977487
S_LDL_FC_by_Pyruvate	0.0138127	0.134777	0.977487
L_LDL_CE_by_XS_VLDL_C_pct	0.0164016	0.134785	0.977487
PUFA_pct_by_M_LDL_FC_pct	0.0148	0.134865	0.977487
M_VLDL_C_by_S_LDL_C_pct	-0.0327	0.134887	0.977487
VLDL_CE	0.195988	0.1349	0.977487
non_HDL_C_by_S_HDL_FC	-0.0275	0.1349	0.977487
XS_VLDL_PL_by_HDL_size	0.0129	0.135145	0.977487
L_LDL_L_by_XS_VLDL_C_pct	0.0163	0.135259	0.977487
S_LDL_FC_by_L_VLDL_TG_pct	0.0052	0.1353	0.977487
S_LDL_TG_by_Albumin	0.0146686	0.135381	0.977487
S_LDL_C_by_HDL_size	0.0144541	0.135393	0.977487
ApoB_by_ApoA1_by_M_LDL_PL_pct	0.004	0.1354	0.977487
XS_VLDL_FC_pct_by_HDL_size	0.0097	0.135457	0.977487
XXL_VLDL_C_by_XL_VLDL_CE_pct	0.0110167	0.135588	0.977487
Total_CE_by_HDL_size	0.015	0.135749	0.977487
S_VLDL_PL	0.194567	0.135847	0.977487
HDL_TG_by_XL_VLDL_CE_pct	0.0069	0.135863	0.977487
M_LDL_PL_by_XS_VLDL_C_pct	0.0175769	0.135915	0.977487
M_VLDL_C_pct_by_L_HDL_P	-0.021	0.136028	0.977487
VLDL_P_by_Ile	0.0134327	0.1361	0.977487
XL_VLDL_TG_by_S_HDL_C	0.0199	0.136081	0.977487
M_VLDL_C_pct_by_XS_VLDL_CE_pct	0.0138886	0.136114	0.977487
M_LDL_PL_by_XL_VLDL_CE_pct	0.008	0.136167	0.977487
XS_VLDL_FC_by_HDL_size	0.0110794	0.136267	0.977487
M_LDL_PL_by_S_HDL_PL_pct	0.0183	0.136281	0.977487
VLDL_size_by_HDL_size	0.0192837	0.136322	0.977487
XL_VLDL_C_by_Acetoacetate	-0.002	0.136357	0.977487
M_LDL_C_pct_by_L_LDL_FC_pct	-0.002	0.136374	0.977487
DHA_pct_by_Phosphoglyc	-0.0409	0.136495	0.977487
ApoB_by_ApoA1_by_M_LDL_FC_pct	0.0022	0.136609	0.977487
S_VLDL_P_by_Ile	0.0127338	0.136649	0.977487
L_LDL_TG_by_M_HDL_C	-0.0098	0.136793	0.977487
MUFA_by_Total_BCAA	0.0127059	0.136914	0.977487
XS_VLDL_C_by_HDL_size	0.0112	0.136976	0.977487
XL_HDL_FC_by_Phosphoglyc	0.0129128	0.136987	0.977487
IDL_FC_by_Acetoacetate	-0.0031	0.13705	0.977487
IDL_FC_by_S_HDL_FC	-0.0295	0.137061	0.977487
LA_by_Albumin	0.0139996	0.137069	0.977487
Omega_3_by_S_HDL_PL_pct	0.0203073	0.137266	0.977487
S_LDL_FC_pct_by_S_LDL_C_pct	0.0272515	0.137592	0.977487
M_VLDL_FC_by_XL_VLDL_CE_pct	0.0089	0.137684	0.977487
XL_VLDL_PL_pct_by_HDL_L	0.014	0.137708	0.977487
L_VLDL_PL_by_L_HDL_L	0.0239	0.1378	0.977487
LDL_CE_by_HDL_PL	-0.0197	0.1378	0.977487
XXL_VLDL_FC_pct_by_Total_BCAA	-0.0086	0.137832	0.977487
XXL_VLDL_FC_by_HDL_L	0.0095	0.138106	0.977487
L_LDL_TG_by_Phosphoglyc	0.0162482	0.13818	0.977487
His_by_M_HDL_CE_pct	-0.0248	0.138348	0.977487
M_LDL_PL_by_XL_HDL_C	0.0055	0.138398	0.977487
S_VLDL_P_by_XL_HDL_C	0.0053	0.138409	0.977487
VLDL_TG_by_S_VLDL_PL_pct	0.0211	0.138583	0.977487
XS_VLDL_FC_pct_by_L_HDL_P	-0.0404	0.138592	0.977487
IDL_CE_by_HDL_C	-0.0147	0.138628	0.977487
Gln_by_Total_BCAA	0.0074	0.138646	0.977487
M_HDL_TG_by_L_HDL_L	0.007	0.138786	0.977487
S_LDL_L_by_M_HDL_P	0.0169916	0.13883	0.977487
M_VLDL_L_by_Ile	0.012403	0.138907	0.977487
M_VLDL_P_by_S_VLDL_PL_pct	0.0178	0.138988	0.977487
S_VLDL_CE_by_S_HDL_FC	-0.0195	0.139011	0.977487
ApoB_by_S_HDL_FC	-0.0224	0.139019	0.977487
S_VLDL_L_by_XL_HDL_C	0.0051	0.139025	0.977487
XL_VLDL_C_by_HDL_size	0.0161851	0.139078	0.977487
XL_VLDL_L_by_XL_HDL_C	0.0124156	0.139142	0.977487
MUFA_by_S_LDL_C_pct	-0.0294	0.139247	0.977487
L_VLDL_CE_by_S_LDL_C_pct	-0.0293	0.139272	0.977487
XS_VLDL_PL_pct_by_S_HDL_PL_pct	0.0257387	0.139291	0.977487
XL_VLDL_L_by_S_VLDL_FC_pct	0.0231	0.1395	0.977487
XXL_VLDL_TG_by_IDL_C_pct	-0.0069	0.13956	0.977487
VLDL_L_by_HDL_size	0.0132467	0.139614	0.977487
M_LDL_TG_pct_by_Acetoacetate	-0.0031	0.139615	0.977487
S_HDL_TG_pct_by_L_HDL_L	0.0068	0.139689	0.977487
XXL_VLDL_C_by_S_HDL_PL_pct	-0.0283	0.1398	0.977487
M_VLDL_CE_pct_by_Total_BCAA	-0.0116	0.139822	0.977487
VLDL_FC_by_HDL_size	0.0121119	0.13984	0.977487
L_VLDL_P_by_M_LDL_FC_pct	0.0318949	0.13993	0.977487
M_VLDL_CE_by_Creatinine	-0.0171	0.139997	0.977487
M_VLDL_C_by_Acetoacetate	-0.005	0.140204	0.977487
S_LDL_PL_pct_by_XL_VLDL_CE_pct	-0.0059	0.140305	0.977487
XXL_VLDL_TG_by_L_LDL_FC_pct	0.001	0.140305	0.977487
L_VLDL_P_by_S_LDL_C_pct	-0.0204	0.140317	0.977487
XL_VLDL_CE_by_XL_VLDL_CE_pct	0.0125294	0.140374	0.977487
L_LDL_CE_by_HDL_PL	-0.0205	0.140508	0.977487
IDL_PL_pct_by_L_LDL_FC_pct	0.0014	0.140508	0.977487
XS_VLDL_FC	0.19026	0.140516	0.977487
LDL_L_by_HDL_size	0.0143122	0.140539	0.977487
S_LDL_CE_by_XL_HDL_C	0.0051	0.140646	0.977487
Omega_6_by_Ile	0.0089	0.140706	0.977487
LDL_FC_by_XS_VLDL_C_pct	0.0173521	0.140774	0.977487
S_LDL_TG_pct_by_L_HDL_L	0.0044	0.140796	0.977487
XS_VLDL_FC_by_Acetoacetate	-0.0031	0.140872	0.977487
XS_VLDL_TG_pct_by_IDL_C_pct	0.0106652	0.1409	0.977487
VLDL_L_by_Ile	0.0107	0.140941	0.977487
L_LDL_L_by_HDL_size	0.0142197	0.141213	0.977487
VLDL_FC_by_M_HDL_C	-0.0094	0.14128	0.977487
XS_VLDL_TG_by_XS_VLDL_C_pct	0.0151609	0.141361	0.977487
XL_HDL_PL_pct_by_L_HDL_PL_pct	0.02	0.141473	0.977487
M_VLDL_FC_pct_by_S_HDL_CE	0.0247351	0.141517	0.977487
L_VLDL_C_by_S_LDL_C_pct	-0.0254	0.141564	0.977487
XL_HDL_TG_by_HDL_size	0.0175	0.1416	0.977487
S_VLDL_C_by_S_HDL_FC	-0.02	0.141649	0.977487
XL_VLDL_P_by_XL_VLDL_CE_pct	0.0196757	0.141824	0.977487
XXL_VLDL_CE_by_S_HDL_C	0.0055	0.142014	0.977487
VLDL_PL_by_HDL_size	0.0123395	0.14206	0.977487
L_VLDL_TG_by_HDL_size	0.020704	0.142068	0.977487
LDL_PL_by_XS_VLDL_C_pct	0.0162742	0.142108	0.977487
M_VLDL_PL_by_Acetoacetate	-0.0031	0.142229	0.977487
XS_VLDL_PL_pct_by_Citrate	-0.0609	0.142304	0.977487
XL_HDL_TG_by_Pyruvate	0.0117903	0.142312	0.977487
DHA_pct_by_S_HDL_C	-0.0245	0.142335	0.977487
XXL_VLDL_C_pct_by_Ile	-0.009	0.142384	0.977487
S_LDL_CE_by_HDL_PL	-0.0198	0.142441	0.977487
LDL_C_by_XS_VLDL_C_pct	0.0166082	0.142517	0.977487
XL_HDL_C_pct_by_L_LDL_FC_pct	-0.0071	0.142538	0.977487
IDL_TG_pct_by_Val	-0.0071	0.142577	0.977487
M_LDL_CE_by_HDL_PL	-0.0169	0.142839	0.977487
Clinical_LDL_C_by_HDL_PL	-0.0214	0.142927	0.977487
IDL_TG_by_Ile	0.0058	0.142967	0.977487
MUFA_by_Phosphoglyc	0.0171	0.143029	0.977487
L_VLDL_P_by_Ile	0.010048	0.143103	0.977487
M_VLDL_FC_by_XS_VLDL_C_pct	0.0119739	0.143237	0.977487
LDL_CE_by_XS_VLDL_C_pct	0.0163845	0.14345	0.977487
LA_by_S_HDL_PL_pct	-0.0132	0.143591	0.977487
XL_VLDL_TG	0.229494	0.143661	0.977487
S_HDL_FC_pct_by_S_HDL_PL_pct	0.0167	0.143697	0.977487
S_VLDL_PL_by_L_VLDL_TG_pct	0.0066	0.143863	0.977487
Omega_6_by_S_VLDL_FC_pct	-0.0198	0.14401	0.977487
M_VLDL_TG_by_XL_VLDL_CE_pct	0.018838	0.144087	0.977487
M_VLDL_C_pct_by_Total_BCAA	-0.0078	0.144111	0.977487
HDL_TG_by_Leu	0.006	0.144218	0.977487
M_HDL_TG_by_Leu	0.006	0.14426	0.977487
M_LDL_FC_by_XS_VLDL_C_pct	0.0179	0.14433	0.977487
M_LDL_CE_pct_by_L_LDL_FC_pct	-0.0025	0.144413	0.977487
L_HDL_P	-0.1912	0.144489	0.977487
S_LDL_PL_by_S_HDL_PL_pct	0.0136	0.144552	0.977487
XL_HDL_FC_by_HDL_L	0.0181	0.144588	0.977487
XL_HDL_TG_by_XL_VLDL_CE_pct	0.0136	0.144622	0.977487
XXL_VLDL_CE_pct_by_Acetoacetate	-0.0013	0.14463	0.977487
L_VLDL_PL_by_L_LDL_FC_pct	-0.0026	0.144654	0.977487
M_LDL_C_by_XS_VLDL_C_pct	0.0171329	0.144683	0.977487
M_LDL_CE_by_XS_VLDL_C_pct	0.0169	0.144693	0.977487
S_LDL_C_by_M_HDL_P	0.0185	0.144831	0.977487
XL_VLDL_C_by_HDL_C	-0.0178	0.144855	0.977487
VLDL_L_by_XS_VLDL_C_pct	0.0109242	0.144961	0.977487
XS_VLDL_PL_by_XL_VLDL_CE_pct	0.0247	0.145106	0.977487
L_VLDL_FC_by_L_VLDL_TG_pct	0.0129924	0.145141	0.977487
S_LDL_C_by_HDL_PL	-0.0197	0.145173	0.977487
Gly_by_GlycA	0.0301597	0.145229	0.977487
M_HDL_PL_pct_by_S_HDL_FC	0.0396415	0.145272	0.977487
LDL_L_by_XS_VLDL_C_pct	0.0160532	0.145391	0.977487
XL_VLDL_P_by_L_LDL_FC_pct	-0.0023	0.145399	0.977487
M_VLDL_PL_by_XS_VLDL_C_pct	0.011723	0.145429	0.977487
XL_VLDL_TG_by_L_LDL_FC_pct	-0.004	0.145433	0.977487
XS_VLDL_C_by_S_LDL_C_pct	-0.0286	0.145558	0.977487
XL_HDL_FC_by_Acetoacetate	0.0021	0.145576	0.977487
XS_VLDL_P_by_Acetoacetate	-0.003	0.145666	0.977487
M_LDL_L_by_XS_VLDL_C_pct	0.0168112	0.14591	0.977487
L_LDL_C_by_S_LDL_C_pct	-0.0358	0.145997	0.977487
S_VLDL_CE_pct_by_L_HDL_P	-0.0196	0.146107	0.977487
L_HDL_TG_by_XS_VLDL_CE_pct	0.0115256	0.146161	0.977487
L_LDL_CE_by_S_LDL_C_pct	-0.035	0.146175	0.977487
DHA_pct_by_S_LDL_C_pct	0.0467	0.146208	0.977487
XL_HDL_CE_pct_by_L_LDL_FC_pct	-0.0016	0.146278	0.977487
S_HDL_TG_by_Albumin	0.0131	0.146474	0.977487
Clinical_LDL_C_by_XL_VLDL_CE_pct	0.0074	0.146497	0.977487
S_LDL_FC_pct_by_Acetoacetate	0.0072	0.146523	0.977487
L_VLDL_FC_by_HDL_size	0.0196	0.146565	0.977487
XL_VLDL_FC_by_HDL_C	-0.0166	0.146632	0.977487
Omega_3_by_Total_PL	-0.0556	0.146643	0.977487
PUFA_by_S_VLDL_FC_pct	-0.0192	0.146722	0.977487
S_VLDL_FC_by_S_VLDL_PL_pct	0.0170277	0.146869	0.977487
IDL_FC_pct_by_L_HDL_L	-0.0078	0.146925	0.977487
M_VLDL_L_by_S_HDL_PL_pct	-0.012	0.146926	0.977487
Omega_3_pct_by_Phosphoglyc	-0.0267	0.147056	0.977487
S_VLDL_FC_by_S_HDL_FC	-0.0216	0.147248	0.977487
XL_HDL_FC_by_HDL_size	0.0178547	0.147493	0.977487
S_VLDL_C_pct_by_XL_HDL_C	0.0103	0.147669	0.977487
S_VLDL_TG_pct_by_M_HDL_C	-0.0134	0.147699	0.977487
XL_VLDL_P_by_HDL_size	0.0226205	0.147706	0.977487
Omega_3_pct_by_L_HDL_L	0.010415	0.147775	0.977487
XL_HDL_TG_pct_by_Total_BCAA	0.0061	0.147807	0.977487
M_LDL_C_by_S_HDL_PL_pct	0.0186519	0.147947	0.977487
XS_VLDL_L_by_Acetoacetate	-0.0029	0.148	0.977487
XXL_VLDL_FC_pct_by_HDL_PL	0.018	0.147968	0.977487
XXL_VLDL_FC_pct	0.208792	0.148026	0.977487
XL_HDL_CE_pct_by_HDL_size	-0.0124	0.14808	0.977487
VLDL_size_by_L_LDL_FC_pct	-0.0051	0.148098	0.977487
Citrate	-0.1834	0.148109	0.977487
VLDL_TG_by_XL_HDL_C	0.0074	0.148235	0.977487
S_VLDL_PL_by_XS_VLDL_C_pct	0.0117	0.148373	0.977487
XL_VLDL_CE_by_S_HDL_PL_pct	-0.0209	0.148515	0.977487
M_HDL_TG_by_XL_VLDL_CE_pct	0.0063	0.148517	0.977487
M_HDL_TG_pct_by_S_VLDL_PL_pct	0.0223	0.148644	0.977487
IDL_FC_pct_by_L_HDL_FC	-0.0134	0.148705	0.977487
VLDL_FC_by_XS_VLDL_C_pct	0.010612	0.148757	0.977487
S_VLDL_P_by_L_HDL_CE	0.0115528	0.148765	0.977487
M_VLDL_C_by_S_VLDL_PL_pct	0.0182	0.148793	0.977487
L_LDL_TG_by_Ile	0.0141808	0.148833	0.977487
S_VLDL_C_by_S_LDL_C_pct	-0.0259	0.148887	0.977487
IDL_PL_by_L_VLDL_TG_pct	0.005	0.148891	0.977487
Total_CE_by_HDL_PL	-0.0251	0.148948	0.977487
Gln_by_XL_HDL_L	0.0067	0.149089	0.977487
L_LDL_PL_by_M_HDL_P	0.0199148	0.149146	0.977487
VLDL_P_by_Pyruvate	0.0096	0.149299	0.977487
XS_VLDL_TG_pct_by_HDL_L	-0.0104	0.149299	0.977487
M_VLDL_L_by_M_HDL_C	-0.0103	0.149351	0.977487
L_VLDL_CE_by_Acetoacetate	-0.0019	0.149428	0.977487
His_by_XL_HDL_P	-0.0109	0.14957	0.977487
L_LDL_C_pct_by_S_HDL_PL_pct	0.0118723	0.149588	0.977487
VLDL_TG_by_M_HDL_L	0.0210819	0.149708	0.977487
L_LDL_FC_by_M_HDL_P	0.0235869	0.149719	0.977487
Omega_3_pct_by_S_HDL_PL_pct	0.0229	0.149878	0.977487
XS_VLDL_FC_pct_by_HDL_L	0.0131121	0.150028	0.977487
L_LDL_C_pct_by_Phe	0.0277	0.15006	0.977487
L_VLDL_CE_by_M_HDL_C	-0.0111	0.150073	0.977487
LDL_CE_by_Acetoacetate	-0.0011	0.150208	0.977487
S_VLDL_TG_by_Leu	0.0058	0.150227	0.977487
M_LDL_TG_by_Ile	0.0115294	0.150257	0.977487
L_LDL_FC_by_HDL_size	0.0134896	0.150334	0.977487
L_HDL_FC_pct_by_XL_HDL_PL	0.0728	0.150465	0.977487
XL_HDL_FC_by_Pyruvate	0.0308	0.15048	0.977487
XL_VLDL_FC_pct_by_HDL_size	0.0153258	0.150563	0.977487
L_VLDL_P_by_M_HDL_P	0.0102191	0.150581	0.977487
S_HDL_TG_pct_by_L_HDL_CE	0.0198845	0.150596	0.977487
XXL_VLDL_TG_pct_by_ApoA1	-0.02	0.150728	0.977487
XL_HDL_C_pct_by_XS_VLDL_C_pct	0.0148	0.150882	0.977487
M_HDL_TG_pct_by_L_HDL_L	0.0073	0.150915	0.977487
IDL_PL_by_L_HDL_L	-0.0101	0.151004	0.977487
TG_by_PG_by_ApoA1	0.0091	0.151115	0.977487
XXL_VLDL_C_by_S_HDL_C	0.005	0.151142	0.977487
XS_VLDL_PL_by_S_LDL_C_pct	-0.0317	0.1511	0.977487
VLDL_C_by_M_HDL_C	-0.0094	0.151268	0.977487
M_HDL_PL_pct_by_L_LDL_FC_pct	0.0016	0.151323	0.977487
Acetone_by_S_VLDL_FC_pct	-0.0237	0.151507	0.977487
M_VLDL_CE_by_S_VLDL_PL_pct	0.021405	0.151585	0.977487
VLDL_TG_by_ApoA1	0.0072	0.151671	0.977487
VLDL_C_by_Pyruvate	0.01	0.151686	0.977487
IDL_TG_by_L_HDL_CE	0.0101081	0.151696	0.977487
L_LDL_FC_by_S_LDL_C_pct	-0.0366	0.152027	0.977487
L_VLDL_L_by_M_HDL_P	0.0108701	0.15215	0.977487
IDL_PL_by_S_LDL_C_pct	-0.0307	0.152194	0.977487
XS_VLDL_TG_pct_by_L_HDL_PL	0.0179705	0.152198	0.977487
L_VLDL_P_by_L_VLDL_TG_pct	0.0117	0.15221	0.977487
HDL_TG_by_Albumin	0.0136022	0.152257	0.977487
M_LDL_CE_by_M_HDL_P	0.0163748	0.152367	0.977487
L_VLDL_C_by_M_LDL_FC_pct	0.0246	0.15247	0.977487
L_VLDL_PL_by_Acetoacetate	-0.0021	0.152476	0.977487
XXL_VLDL_FC_pct_by_L_LDL_FC_pct	-0.0009	0.152487	0.977487
XXL_VLDL_P_by_Acetate	-0.0087	0.152551	0.977487
XXL_VLDL_TG_pct_by_L_LDL_FC_pct	0.0007	0.152557	0.977487
S_VLDL_TG_by_L_HDL_PL_pct	-0.0041	0.152676	0.977487
XL_HDL_TG_pct_by_L_HDL_PL_pct	-0.0053	0.1529	0.977487
bOHbutyrate_by_S_HDL_PL_pct	0.003	0.152875	0.977487
XL_VLDL_P_by_Acetate	-0.0062	0.152878	0.977487
S_LDL_FC_pct_by_HDL_size	-0.0163	0.15317	0.977487
M_HDL_CE	-0.1715	0.153178	0.977487
LDL_P_by_S_HDL_PL_pct	0.0176	0.153327	0.977487
HDL_PL	-0.1738	0.153559	0.977487
XL_VLDL_TG_by_Total_BCAA	0.0081	0.153582	0.977487
S_VLDL_P_by_M_HDL_P	0.0085	0.153776	0.977487
XS_VLDL_L	0.180913	0.153853	0.977487
XL_VLDL_P_by_M_HDL_C	-0.0116	0.153923	0.977487
L_VLDL_P_by_HDL_FC	0.0318	0.153938	0.977487
Gly_by_HDL_L	-0.0128	0.154189	0.977487
L_LDL_TG_pct_by_Val	-0.0079	0.154204	0.977487
IDL_C_by_HDL_C	-0.0129	0.154328	0.977487
M_HDL_TG_pct_by_Acetate	-0.012	0.154372	0.977487
L_HDL_TG_pct_by_Phe	-0.0244	0.154614	0.977487
L_VLDL_P_by_HDL_size	0.0172	0.154664	0.977487
L_VLDL_TG_by_XL_HDL_C	0.0158	0.154767	0.977487
Phosphatidylc_by_S_HDL_L	0.0470491	0.154925	0.977487
L_VLDL_FC_by_HDL_FC	0.0297313	0.154932	0.977487
XL_VLDL_FC_by_L_LDL_FC_pct	-0.0022	0.154957	0.977487
S_VLDL_FC_by_XS_VLDL_C_pct	0.0118516	0.15496	0.977487
HDL_L	-0.174	0.154984	0.977487
bOHbutyrate_by_M_HDL_L	-0.0179	0.155148	0.977487
VLDL_PL_by_Ile	0.0108371	0.155152	0.977487
S_HDL_FC_pct_by_Phe	0.0179776	0.15516	0.977487
IDL_PL_by_XS_VLDL_C_pct	0.0116132	0.155276	0.977487
L_LDL_L_by_Acetoacetate	-0.0012	0.155306	0.977487
VLDL_C_by_XS_VLDL_C_pct	0.0104221	0.15551	0.977487
XXL_VLDL_TG_by_Total_BCAA	0.0150379	0.155514	0.977487
XS_VLDL_TG_by_Acetoacetate	-0.002	0.155579	0.977487
L_HDL_FC_pct_by_Albumin	-0.0549	0.155655	0.977487
Total_TG_by_S_LDL_C_pct	-0.0172	0.155787	0.977487
L_VLDL_FC_by_S_LDL_C_pct	-0.0211	0.155809	0.977487
Omega_3_by_XS_VLDL_C_pct	0.0128556	0.155883	0.977487
LDL_size_by_Total_BCAA	-0.0086	0.155904	0.977487
M_LDL_TG_pct_by_L_LDL_FC_pct	0.0015	0.156016	0.977487
M_VLDL_PL_pct_by_ApoA1	-0.0155	0.156273	0.977487
M_VLDL_CE_pct_by_M_HDL_C	0.0236668	0.156512	0.977487
S_LDL_PL_by_HDL_C	-0.0112	0.156523	0.977487
ApoB_by_XL_VLDL_CE_pct	0.0088	0.156637	0.977487
IDL_TG_pct_by_HDL_L	-0.011	0.156771	0.977487
M_LDL_C_pct_by_Val	0.0068	0.156818	0.977487
L_LDL_C_pct_by_M_HDL_C	0.0199722	0.156833	0.977487
XXL_VLDL_C_pct_by_Total_BCAA	-0.0089	0.156837	0.977487
HDL_CE	-0.1744	0.156837	0.977487
S_HDL_TG_pct_by_ApoA1	0.0118706	0.156842	0.977487
XS_VLDL_TG_by_Albumin	0.0123339	0.156971	0.977487
XL_HDL_CE_pct_by_M_HDL_CE	-0.0198	0.157015	0.977487
LDL_PL_by_Pyruvate	0.011432	0.157104	0.977487
M_HDL_PL_pct_by_S_HDL_PL_pct	-0.0113	0.1571	0.977487
XL_VLDL_FC_by_Acetoacetate	-0.0029	0.157147	0.977487
XXL_VLDL_C_pct_by_HDL_size	-0.0089	0.157254	0.977487
S_LDL_PL_by_M_HDL_P	0.014857	0.157357	0.977487
VLDL_PL_by_XS_VLDL_C_pct	0.01	0.157415	0.977487
M_HDL_PL_pct_by_HDL_PL	0.0183679	0.157662	0.977487
LDL_C_by_Acetoacetate	-0.0011	0.15773	0.977487
XXL_VLDL_PL_pct_by_XL_HDL_L	0.0242	0.157783	0.977487
Omega_3_pct_by_S_HDL_C	-0.0158	0.157811	0.977487
M_HDL_TG_by_Albumin	0.0141	0.157941	0.977487
S_VLDL_FC	0.183111	0.158026	0.977487
S_VLDL_CE_by_M_HDL_C	-0.01	0.15819	0.977487
S_VLDL_FC_by_Pyruvate	0.0103736	0.15829	0.977487
XXL_VLDL_TG_pct_by_M_HDL_CE_pct	-0.0363	0.158296	0.977487
Acetoacetate	-0.1388	0.1583	0.977487
S_VLDL_FC_by_Acetoacetate	-0.0028	0.158387	0.977487
S_LDL_P_by_XL_HDL_C	0.0044	0.158446	0.977487
S_LDL_L_by_L_VLDL_TG_pct	0.0047	0.158602	0.977487
XL_VLDL_TG_pct_by_M_VLDL_TG_pct	0.0157165	0.158647	0.977487
M_VLDL_PL_by_L_HDL_L	-0.0099	0.158654	0.977487
Clinical_LDL_C_by_Pyruvate	0.0116	0.158668	0.977487
XS_VLDL_CE_by_L_VLDL_TG_pct	0.0051	0.158682	0.977487
XS_VLDL_L_by_Albumin	0.0151091	0.159104	0.977487
VLDL_P_by_L_VLDL_TG_pct	0.0074	0.159247	0.977487
XL_VLDL_CE_by_S_HDL_FC	-0.0226	0.159322	0.977487
S_VLDL_P_by_S_HDL_PL_pct	-0.0088	0.159573	0.977487
S_LDL_TG_pct_by_Val	-0.0056	0.159596	0.977487
S_HDL_FC_pct_by_Phosphoglyc	0.0112708	0.159849	0.977487
XXL_VLDL_L_by_HDL_PL	0.0125809	0.159947	0.977487
MUFA_pct_by_S_HDL_PL_pct	-0.0261	0.159985	0.977487
S_VLDL_FC_by_L_HDL_L	-0.0098	0.1601	0.977487
M_VLDL_FC_by_L_HDL_L	-0.0097	0.160197	0.977487
S_VLDL_C_pct_by_S_HDL_CE	0.0185116	0.160228	0.977487
XL_VLDL_CE_by_XS_VLDL_C_pct	0.0085	0.160272	0.977487
TG_by_PG_by_L_LDL_FC_pct	0.003	0.160387	0.977487
M_VLDL_P_by_Acetoacetate	-0.003	0.160524	0.977487
VLDL_CE_by_M_HDL_C	-0.0095	0.160527	0.977487
XL_VLDL_L_by_M_HDL_P	0.0103	0.160607	0.977487
M_VLDL_C_pct_by_L_HDL_L	-0.0076	0.160782	0.977487
XXL_VLDL_CE_pct_by_L_HDL_CE	0.0286	0.160798	0.977487
M_HDL_PL_pct_by_L_HDL_PL	0.0232665	0.160812	0.977487
L_LDL_TG_pct_by_L_LDL_FC_pct	0.0015	0.160867	0.977487
L_VLDL_PL_pct_by_S_HDL_PL_pct	0.0222599	0.160905	0.977487
XL_HDL_PL_pct_by_L_HDL_FC	-0.0437	0.160915	0.977487
IDL_PL_pct_by_L_HDL_L	0.0031	0.160964	0.977487
XS_VLDL_TG_pct_by_XL_VLDL_C_pct	0.0170184	0.161003	0.977487
PUFA_pct_by_Phe	-0.024	0.161014	0.977487
Gln_by_S_LDL_C_pct	0.0167563	0.16104	0.977487
M_VLDL_TG_by_L_HDL_CE	0.0146385	0.161138	0.977487
XS_VLDL_P_by_M_HDL_C	-0.009	0.161144	0.977487
XXL_VLDL_L_by_M_HDL_P	0.0142	0.161218	0.977487
XS_VLDL_CE_by_S_LDL_C_pct	-0.028	0.161404	0.977487
L_VLDL_PL_by_HDL_FC	0.0198127	0.16142	0.977487
XL_HDL_TG_pct_by_L_LDL_FC_pct	-0.0031	0.161459	0.977487
L_VLDL_C_by_HDL_size	0.0166574	0.161488	0.977487
SFA_by_Total_BCAA	0.0069	0.161496	0.977487
DHA_pct_by_HDL_size	-0.0331	0.161715	0.977487
S_VLDL_L_by_S_HDL_PL_pct	-0.0091	0.161827	0.977487
VLDL_size_by_L_LDL_PL_pct	-0.0308	0.161898	0.977487
S_LDL_FC_by_HDL_PL	-0.0192	0.162043	0.977487
VLDL_CE_by_Acetoacetate	-0.0026	0.162287	0.977487
M_LDL_TG_by_HDL_size	0.0148	0.162401	0.977487
non_HDL_C_by_L_VLDL_TG_pct	0.005	0.162427	0.977487
Gln_by_XL_HDL_CE	0.0111313	0.16243	0.977487
S_LDL_CE_by_XL_VLDL_CE_pct	0.0081	0.162466	0.977487
HDL_C	-0.1714	0.162545	0.977487
L_VLDL_L_by_HDL_size	0.0167329	0.162577	0.977487
Total_C_by_HDL_PL	-0.0225	0.162685	0.977487
L_LDL_P_by_L_HDL_L	-0.0078	0.162687	0.977487
M_HDL_C	-0.1661	0.162762	0.977487
LDL_size_by_L_LDL_PL_pct	0.0192	0.162772	0.977487
VLDL_CE_by_XS_VLDL_C_pct	0.0102586	0.16291	0.977487
L_LDL_CE_by_L_VLDL_TG_pct	0.0052	0.162913	0.977487
SFA_by_M_HDL_P	0.0125121	0.162936	0.977487
S_LDL_P_by_S_VLDL_PL_pct	0.0162621	0.163022	0.977487
L_HDL_TG_by_HDL_L	-0.0231	0.163173	0.977487
Omega_6_by_Total_PL	-0.0733	0.163259	0.977487
XS_VLDL_C_by_S_VLDL_PL_pct	0.0124599	0.163494	0.977487
M_VLDL_P_by_L_HDL_L	-0.0091	0.16368	0.977487
M_HDL_PL	-0.1665	0.163692	0.977487
M_HDL_L	-0.166	0.163855	0.977487
L_LDL_CE_pct_by_L_LDL_FC_pct	-0.0013	0.164064	0.977487
XS_VLDL_CE_by_HDL_CE	-0.0138	0.16422	0.977487
M_LDL_P_by_XS_VLDL_C_pct	0.0128546	0.164235	0.977487
XXL_VLDL_FC_by_HDL_PL	0.0148215	0.164296	0.977487
L_VLDL_CE_by_S_HDL_PL_pct	-0.0121	0.164325	0.977487
M_VLDL_P	0.181577	0.164362	0.977487
Remnant_C_by_L_HDL_L	-0.0092	0.164582	0.977487
M_VLDL_FC_by_Pyruvate	0.0099	0.164654	0.977487
M_VLDL_PL_by_S_VLDL_PL_pct	0.0174	0.16466	0.977487
L_LDL_C_pct_by_L_LDL_FC_pct	-0.0014	0.165054	0.977487
M_VLDL_FC	0.186086	0.165056	0.977487
L_VLDL_L_by_L_LDL_FC_pct	-0.0023	0.165122	0.977487
S_VLDL_L_by_M_HDL_P	0.0082	0.16542	0.977487
IDL_FC_pct_by_HDL_C	0.0303337	0.1655	0.977487
Total_TG	0.170023	0.16554	0.977487
L_HDL_FC_pct_by_XL_HDL_C	0.0441	0.165542	0.977487
XS_VLDL_PL_by_M_HDL_C	-0.0115	0.1656	0.977487
M_VLDL_L_by_L_HDL_L	-0.0091	0.16565	0.977487
IDL_P_by_L_HDL_L	-0.0097	0.165741	0.977487
XXL_VLDL_C_by_HDL_PL	0.0162	0.165778	0.977487
LA_by_S_VLDL_FC_pct	-0.0224	0.165868	0.977487
M_LDL_L_by_S_HDL_PL_pct	0.0178	0.165902	0.977487
Total_L_by_Ile	0.0092	0.165909	0.977487
Acetone_by_L_HDL_L	-0.0063	0.166	0.977487
ApoB_by_XS_VLDL_C_pct	0.0118926	0.16628	0.977487
M_LDL_TG_pct_by_XS_VLDL_C_pct	-0.0171	0.166594	0.977487
S_LDL_PL_by_Citrate	0.0085	0.166696	0.977487
His_by_Citrate	-0.0085	0.166752	0.977487
S_LDL_TG_pct_by_L_LDL_FC_pct	0.0025	0.166754	0.977487
M_LDL_CE_pct_by_L_HDL_L	-0.0112	0.166823	0.977487
IDL_TG_by_XS_VLDL_C_pct	0.0118875	0.166837	0.977487
XXL_VLDL_PL_pct_by_M_HDL_L	0.0194	0.166918	0.977487
S_VLDL_TG_pct_by_M_HDL_FC	0.0107599	0.166995	0.977487
XS_VLDL_PL_pct_by_SFA_pct	-0.0237	0.167029	0.977487
L_HDL_CE	-0.1899	0.167066	0.977487
Gln_by_S_HDL_P	-0.0103	0.167097	0.977487
XL_VLDL_C_by_XL_VLDL_CE_pct	0.0127	0.167133	0.977487
S_HDL_TG_pct_by_Acetate	-0.0073	0.167306	0.977487
XXL_VLDL_CE_pct_by_HDL_size	-0.0086	0.167513	0.977487
S_VLDL_CE_pct_by_HDL_size	0.0113351	0.167528	0.977487
L_VLDL_CE_pct_by_S_HDL_CE	0.0212	0.167603	0.977487
XL_HDL_FC_pct_by_L_LDL_FC_pct	0.0025	0.167641	0.977487
L_LDL_C_pct_by_Val	0.0131039	0.167713	0.977487
M_LDL_PL_by_HDL_size	0.0147807	0.167814	0.977487
LDL_CE_by_L_VLDL_TG_pct	0.0051	0.16783	0.977487
L_HDL_C	-0.1902	0.167848	0.977487
His_by_Acetoacetate	0.0017	0.167917	0.977487
M_VLDL_C_by_Creatinine	-0.013	0.16792	0.977487
XL_HDL_TG_pct_by_XL_VLDL_CE_pct	0.0110493	0.168	0.977487
S_VLDL_TG_pct_by_Val	-0.0057	0.168016	0.977487
M_LDL_C_by_M_HDL_P	0.017133	0.168126	0.977487
M_VLDL_CE_pct_by_L_HDL_P	-0.0295	0.168154	0.977487
M_HDL_P	-0.1633	0.168284	0.977487
M_VLDL_C_by_L_HDL_L	-0.0099	0.168457	0.977487
Total_L_by_M_HDL_C	-0.0113	0.168788	0.977487
LDL_TG_by_S_HDL_C	-0.0135	0.168827	0.977487
LDL_P_by_S_VLDL_PL_pct	0.0156412	0.168836	0.977487
XL_HDL_FC_by_Citrate	0.0356	0.168869	0.977487
L_HDL_TG_pct_by_Acetate	-0.0046	0.168982	0.977487
ApoB_by_L_HDL_L	-0.0082	0.169069	0.977487
XXL_VLDL_TG	0.193986	0.169077	0.977487
LDL_C_by_HDL_size	0.0136638	0.169114	0.977487
XL_VLDL_L_by_XL_VLDL_CE_pct	0.0145153	0.169174	0.977487
S_LDL_FC_by_S_HDL_CE	0.0233	0.169275	0.977487
IDL_PL_pct_by_XL_VLDL_CE_pct	-0.006	0.169414	0.977487
L_HDL_TG_pct_by_XS_VLDL_CE_pct	0.0101599	0.169432	0.977487
M_LDL_P_by_Pyruvate	0.0110189	0.169433	0.977487
SFA_by_Ala	-0.0254	0.169456	0.977487
XL_VLDL_PL_pct_by_IDL_C_pct	0.0093	0.169592	0.977487
M_LDL_CE_by_L_VLDL_TG_pct	0.0055	0.169604	0.977487
Glucose_by_Pyruvate	-0.0081	0.169642	0.977487
Gln_by_S_HDL_CE_pct	-0.0186	0.169701	0.977487
S_LDL_TG_by_Total_BCAA	0.0088	0.169821	0.977487
S_LDL_P_by_S_HDL_PL_pct	0.0139587	0.169852	0.977487
XS_VLDL_P_by_S_LDL_C_pct	-0.0243	0.170001	0.977487
Omega_3_pct_by_L_HDL_P	-0.0244	0.170114	0.977487
S_VLDL_TG_by_HDL_size	0.0195915	0.17016	0.977487
IDL_CE_by_Total_P	0.018152	0.170243	0.977487
IDL_C_by_Total_P	0.0177	0.170378	0.977487
M_LDL_L_by_HDL_size	0.0143934	0.170399	0.977487
XS_VLDL_TG_by_Leu	0.0067	0.170415	0.977487
XXL_VLDL_P_by_HDL_L	0.0079	0.170419	0.977487
Total_C_by_XL_HDL_C	0.0058	0.170452	0.977487
XS_VLDL_C_by_L_VLDL_TG_pct	0.0052	0.170457	0.977487
L_VLDL_CE_by_HDL_size	0.0151453	0.17052	0.977487
M_VLDL_C_by_XS_VLDL_C_pct	0.0113717	0.170537	0.977487
bOHbutyrate_by_Acetoacetate	-0.002	0.170558	0.977487
LDL_CE_by_HDL_size	0.0137296	0.170592	0.977487
L_VLDL_C_pct_by_L_HDL_L	0.0131444	0.170774	0.977487
XL_VLDL_PL_by_HDL_L	0.0114207	0.17082	0.977487
M_LDL_CE_pct_by_M_HDL_P	0.0114638	0.170855	0.977487
S_LDL_FC_pct_by_Acetate	0.0138218	0.170947	0.977487
S_LDL_P_by_Citrate	0.0079	0.170969	0.977487
LDL_L_by_Pyruvate	0.0109403	0.171336	0.977487
IDL_TG_by_Pyruvate	0.007	0.171429	0.977487
XS_VLDL_CE_by_Total_P	0.0143336	0.171497	0.977487
M_HDL_PL_pct_by_Phosphoglyc	-0.0114	0.171567	0.977487
LDL_PL_by_M_HDL_P	0.017	0.1716	0.977487
XS_VLDL_TG_pct_by_S_LDL_CE_pct	-0.0059	0.17171	0.977487
XS_VLDL_FC_pct_by_Leu	-0.0121	0.171733	0.977487
S_LDL_L_by_HDL_PL	-0.0166	0.171737	0.977487
XL_VLDL_FC_by_HDL_L	0.0107629	0.17175	0.977487
XL_VLDL_FC_pct_by_GlycA	0.0324745	0.17183	0.977487
XL_HDL_FC_pct_by_HDL_L	-0.0401	0.17184	0.977487
S_VLDL_L_by_L_HDL_CE	0.0111414	0.171904	0.977487
LDL_FC_by_HDL_size	0.0132178	0.171945	0.977487
XS_VLDL_TG_pct_by_Val	-0.0052	0.172012	0.977487
L_LDL_C_by_HDL_size	0.0135	0.172235	0.977487
M_LDL_TG_by_L_HDL_CE	0.0095	0.172334	0.977487
M_LDL_TG_pct_by_Val	-0.0075	0.172508	0.977487
S_VLDL_PL_by_M_HDL_C	-0.0091	0.172562	0.977487
LA_pct_by_S_HDL_CE	-0.018	0.17266	0.977487
Total_FC_by_S_LDL_C_pct	-0.0317	0.172832	0.977487
VLDL_TG_by_Ile	0.0105371	0.172853	0.977487
Acetone_by_L_LDL_PL_pct	-0.0187	0.172953	0.977487
Total_TG_by_ApoA1	0.0073	0.172981	0.977487
L_HDL_TG_by_Leu	0.0055	0.172985	0.977487
ApoA1	-0.1666	0.173167	0.977487
S_LDL_PL_pct_by_L_HDL_FC	-0.0236	0.173182	0.977487
LDL_P_by_L_HDL_L	-0.0076	0.173343	0.977487
Omega_3_by_S_HDL_C	-0.0175	0.173498	0.977487
XXL_VLDL_FC_pct_by_Leu	0.0064	0.173578	0.977487
M_LDL_C_pct_by_XS_VLDL_C_pct	0.0220054	0.173715	0.977487
XS_VLDL_C_by_HDL_CE	-0.0135	0.173823	0.977487
S_VLDL_C_pct_by_Val	0.0061	0.173979	0.977487
XS_VLDL_TG_by_Tyr	0.0145718	0.174108	0.977487
L_LDL_TG_pct_by_Leu	0.0061	0.174368	0.977487
L_LDL_C_by_L_VLDL_TG_pct	0.0048	0.174436	0.977487
L_LDL_PL_by_Pyruvate	0.0105982	0.174469	0.977487
VLDL_TG_by_M_LDL_FC_pct	0.0321	0.174519	0.977487
S_HDL_FC_pct_by_S_HDL_C	-0.0124	0.174548	0.977487
L_VLDL_FC_by_HDL_C	-0.0192	0.174944	0.977487
XS_VLDL_TG_pct_by_L_HDL_L	0.0105962	0.175047	0.977487
M_VLDL_CE_by_L_HDL_L	-0.0119	0.175195	0.977487
XL_HDL_FC_pct_by_XL_HDL_CE	-0.0236	0.175246	0.977487
MUFA_pct_by_XL_VLDL_CE_pct	0.0168	0.176078	0.977487
L_LDL_P	0.168147	0.176109	0.977487
XS_VLDL_L_by_S_LDL_C_pct	-0.0246	0.176161	0.977487
VLDL_FC_by_S_HDL_PL_pct	-0.0109	0.176166	0.977487
L_LDL_TG_pct_by_HDL_L	-0.0087	0.176206	0.977487
S_LDL_L_by_Acetoacetate	-0.0015	0.17634	0.977487
XL_HDL_PL_pct_by_Acetoacetate	0.0037	0.176376	0.977487
L_LDL_L_by_Pyruvate	0.0107	0.176377	0.977487
L_VLDL_CE_by_XL_VLDL_CE_pct	0.0117367	0.176383	0.977487
[truncated: 11,588 more rows]

## Sheet: sTable3Interaction
marker	coef	pval	fdr
VLDL_size_by_S_LDL_C_pct	-2.07915	4.00771e-05	0.191884
XL_VLDL_FC_by_S_LDL_C_pct	-1.5497	9.94397e-05	0.191884
Unsaturation_by_Citrate	-4.69013	0.000116037	0.191884
XL_VLDL_CE_by_S_LDL_C_pct	-1.70133	0.000127166	0.191884
PUFA_by_MUFA_by_M_VLDL_C_pct	4.62541	0.000129137	0.191884
Ile_by_M_VLDL_CE_pct	16.4654	0.000142018	0.191884
XL_VLDL_C_by_S_LDL_C_pct	-1.78283	0.000174673	0.191884
L_VLDL_CE_by_S_LDL_C_pct	-1.65101	0.000175285	0.191884
XL_VLDL_TG_by_S_LDL_C_pct	-1.26945	0.000187073	0.191884
M_VLDL_L_by_S_LDL_C_pct	-1.65311	0.000204525	0.191884
Sphingomyelins_by_Citrate	-4.73703	0.00020874	0.191884
L_VLDL_TG_by_S_LDL_C_pct	-1.77209	0.000240144	0.191884
S_LDL_FC_by_Citrate	-4.60449	0.000241703	0.191884
L_VLDL_C_by_S_LDL_C_pct	-1.77979	0.000276447	0.191884
M_VLDL_P_by_S_LDL_C_pct	-1.54319	0.000281012	0.191884
Phe_by_Citrate	-4.71951	0.000328238	0.191884
IDL_FC_by_Citrate	-5.50909	0.000345661	0.191884
VLDL_FC_by_S_LDL_C_pct	-1.68465	0.000360951	0.191884
XL_VLDL_PL_by_S_LDL_C_pct	-1.44908	0.00036301	0.191884
M_VLDL_PL_by_S_LDL_C_pct	-1.47721	0.000380594	0.191884
Ile_by_Citrate	-5.41155	0.000390083	0.191884
IDL_CE_pct_by_Citrate	-4.4787	0.000414158	0.191884
M_VLDL_CE_by_Citrate	-4.23475	0.000424318	0.191884
S_LDL_PL_by_Citrate	-4.63529	0.000473166	0.191884
LDL_FC_by_Citrate	-4.85777	0.00048681	0.191884
L_VLDL_L_by_S_LDL_C_pct	-2.0711	0.000489615	0.191884
L_LDL_FC_by_Citrate	-4.95911	0.0004915	0.191884
Clinical_LDL_C_by_Citrate	-5.10477	0.000492696	0.191884
Val_by_Citrate	-4.1186	0.000516308	0.191884
Total_BCAA_by_Citrate	-4.25044	0.000555062	0.191884
M_VLDL_FC_by_S_LDL_C_pct	-1.42649	0.000558168	0.191884
L_VLDL_FC_by_S_LDL_C_pct	-1.9014	0.000577259	0.191884
Omega_3_pct_by_M_VLDL_C_pct	2.88885	0.000586092	0.191884
VLDL_C_by_S_LDL_C_pct	-1.5876	0.000607317	0.191884
Unsaturation_by_M_VLDL_C_pct	9.99763	0.000671606	0.191884
M_LDL_FC_by_Citrate	-4.61943	0.000674475	0.191884
VLDL_L_by_S_LDL_C_pct	-1.81468	0.000701097	0.191884
XL_VLDL_P_by_S_LDL_C_pct	-1.75233	0.000757915	0.191884
VLDL_PL_by_S_LDL_C_pct	-1.71664	0.000760734	0.191884
XL_VLDL_L_by_S_LDL_C_pct	-2.02974	0.000802884	0.191884
M_VLDL_TG_by_S_LDL_C_pct	-1.86534	0.000819913	0.191884
LDL_P_by_S_LDL_C_pct	-1.47618	0.000829164	0.191884
IDL_C_pct_by_Citrate	-5.47984	0.000830259	0.191884
L_LDL_P_by_S_LDL_C_pct	-1.50183	0.000846614	0.191884
L_VLDL_P_by_S_LDL_C_pct	-1.94676	0.000853998	0.191884
M_LDL_C_pct_by_Citrate	-4.03869	0.000879572	0.191884
VLDL_CE_by_S_LDL_C_pct	-1.5177	0.000914381	0.191884
S_VLDL_C_by_S_LDL_C_pct	-1.64382	0.000918338	0.191884
M_HDL_CE_pct_by_L_LDL_FC_pct	5.5962	0.000929978	0.191884
L_VLDL_PL_by_S_LDL_C_pct	-1.05799	0.00093658	0.191884
IDL_C_by_Citrate	-5.44389	0.000947018	0.191884
PUFA_pct_by_M_VLDL_C_pct	8.92519	0.000949915	0.191884
ApoB_by_ApoA1_by_M_VLDL_C_pct	320.019	0.000952539	0.191884
M_VLDL_C_by_Citrate	-4.84673	0.000959717	0.191884
S_VLDL_TG_pct_by_M_VLDL_C_pct	4.27471	0.000967614	0.191884
L_LDL_C_by_Citrate	-4.86986	0.00097869	0.191884
Leu_by_M_VLDL_CE_pct	14.1726	0.0010069	0.191884
S_VLDL_FC_by_S_LDL_C_pct	-1.46926	0.00101847	0.191884
S_VLDL_PL_by_S_LDL_C_pct	-1.56415	0.00102389	0.191884
M_VLDL_TG	0.259414	0.00106658	0.196553
L_LDL_PL_by_Citrate	-4.96545	0.00112995	0.202322
LDL_PL_by_Citrate	-4.88406	0.00113448	0.202322
Total_CE_by_Citrate	-5.1543	0.00116294	0.203976
His_by_L_LDL_FC_pct	-30.9872	0.00118065	0.203976
L_LDL_CE_by_Citrate	-4.82486	0.00125509	0.212799
IDL_CE_by_Citrate	-5.3815	0.00129316	0.212799
LDL_C_by_Citrate	-4.77087	0.00130384	0.212799
ApoB_by_S_LDL_C_pct	-1.42677	0.00130871	0.212799
M_LDL_P_by_S_LDL_C_pct	-1.42105	0.00133046	0.213202
M_LDL_CE_by_S_LDL_C_pct	-1.37751	0.00139331	0.220082
L_LDL_P_by_Citrate	-4.67072	0.001421	0.221297
S_VLDL_CE_by_S_LDL_C_pct	-1.71409	0.00144919	0.221488
S_LDL_TG_pct_by_M_VLDL_C_pct	6.59027	0.0014623	0.221488
Total_C_by_Citrate	-5.12303	0.00153221	0.228941
TG_by_PG_by_L_LDL_FC_pct	-18.6648	0.00157901	0.23234
L_LDL_L_by_Citrate	-4.76897	0.00159698	0.23234
IDL_L_by_M_LDL_PL_pct	-4.2853	0.00171084	0.245672
S_HDL_C_pct_by_M_VLDL_C_pct	-7.19715	0.00179743	0.253884
M_HDL_FC_pct_by_Citrate	-2.15316	0.00181395	0.253884
M_LDL_PL_by_Citrate	-4.65191	0.00183741	0.253927
LDL_CE_by_Citrate	-4.72041	0.00186371	0.253927
M_HDL_C_pct_by_L_LDL_FC_pct	13.2307	0.00188316	0.253927
M_LDL_C_by_S_LDL_C_pct	-1.30295	0.00195017	0.256322
LDL_L_by_Citrate	-4.68102	0.00197282	0.256322
non_HDL_C_by_Citrate	-5.02879	0.00197778	0.256322
XL_HDL_C_by_L_LDL_FC_pct	8.95424	0.00201852	0.256322
LDL_P_by_Citrate	-4.62209	0.00202228	0.256322
S_LDL_CE_by_S_LDL_C_pct	-1.32997	0.00207574	0.256322
VLDL_TG_by_S_LDL_C_pct	-1.97095	0.00211299	0.256322
XL_HDL_L_by_L_LDL_FC_pct	7.36216	0.00214047	0.256322
XS_VLDL_FC_pct_by_M_VLDL_C_pct	-4.34193	0.002148	0.256322
S_LDL_L_by_S_LDL_C_pct	-1.38052	0.00218679	0.256322
S_LDL_C_by_S_LDL_C_pct	-1.30791	0.00218679	0.256322
M_LDL_L_by_S_LDL_C_pct	-1.29686	0.00221711	0.256322
M_LDL_P_by_Citrate	-4.74629	0.00228273	0.256322
IDL_TG_pct_by_M_VLDL_CE_pct	5.2401	0.00229651	0.256322
XS_VLDL_FC_pct_by_L_LDL_FC_pct	-9.35907	0.00231314	0.256322
VLDL_P_by_S_LDL_C_pct	-1.54564	0.00231886	0.256322
M_LDL_C_by_Citrate	-4.53814	0.00232991	0.256322
XL_HDL_CE_by_L_LDL_FC_pct	14.7117	0.00235507	0.256322
XXL_VLDL_L_by_L_LDL_FC_pct	-15.4561	0.0023561	0.256322
M_LDL_PL_by_S_LDL_C_pct	-1.2566	0.00236455	0.256322
S_LDL_C_by_Citrate	-4.45076	0.00241284	0.259017
XL_HDL_P_by_L_LDL_FC_pct	11.9148	0.00248408	0.261786
S_LDL_L_by_Citrate	-4.45717	0.00248947	0.261786
Acetone_by_Citrate	3.33422	0.00252631	0.261786
Leu_by_Acetoacetate	30.3585	0.00253333	0.261786
IDL_FC_by_M_LDL_PL_pct	-4.50934	0.00261535	0.267759
LA_pct_by_L_LDL_FC_pct	15.2591	0.00275602	0.278612
XXL_VLDL_P_by_L_LDL_FC_pct	-28.5038	0.00278023	0.278612
M_VLDL_FC_by_Citrate	-4.75309	0.00279695	0.278612
S_VLDL_L_by_S_LDL_C_pct	-1.69173	0.00283258	0.279642
L_LDL_C_pct_by_Citrate	-4.11906	0.00293775	0.285532
Total_BCAA_by_M_VLDL_CE_pct	15.2822	0.00294389	0.285532
IDL_L_by_Citrate	-5.04385	0.00302722	0.286172
IDL_C_by_M_LDL_PL_pct	-4.1894	0.00305276	0.286172
Total_P_by_Citrate	-4.28754	0.00308121	0.286172
Omega_6_by_Omega_3_by_L_LDL_FC_pct	-16.8549	0.00308269	0.286172
ApoB_by_Citrate	-4.7657	0.00312762	0.286172
M_LDL_L_by_Citrate	-4.464	0.00317444	0.286172
S_HDL_CE_by_Citrate	-4.5003	0.00318025	0.286172
M_LDL_CE_pct_by_S_LDL_C_pct	-1.7538	0.00326062	0.286172
L_HDL_TG_by_M_VLDL_CE_pct	5.4032	0.00326839	0.286172
L_VLDL_TG	0.196251	0.00328111	0.286172
S_VLDL_P_by_S_LDL_C_pct	-1.67299	0.00328985	0.286172
M_VLDL_P_by_Citrate	-5.02303	0.0032988	0.286172
Ile_by_Acetoacetate	38.8003	0.00332037	0.286172
XL_HDL_CE_by_Acetoacetate	-45.7023	0.00337286	0.286172
Unsaturation_by_L_LDL_FC_pct	37.9091	0.00339594	0.286172
S_LDL_PL_by_S_LDL_C_pct	-1.45494	0.00339898	0.286172
Total_FC_by_Citrate	-4.95775	0.00340046	0.286172
S_HDL_C_by_Citrate	-4.44603	0.00341636	0.286172
Ala_by_M_VLDL_C_pct	14.0011	0.00351947	0.29161
XL_HDL_P_by_Acetoacetate	-45.3384	0.00355742	0.29161
Remnant_C_by_Citrate	-5.12344	0.0035604	0.29161
Omega_3_pct_by_L_LDL_FC_pct	11.8008	0.00362518	0.29443
XS_VLDL_TG_by_M_VLDL_CE_pct	13.0178	0.00364808	0.29443
XL_HDL_C_by_Acetoacetate	-43.1976	0.00374135	0.295151
Omega_3_pct_by_Citrate	-1.66128	0.00377249	0.295151
Total_BCAA_by_Acetoacetate	37.4089	0.00378156	0.295151
XL_HDL_FC_pct_by_Acetoacetate	29.7319	0.00384359	0.295151
M_LDL_CE_by_Citrate	-4.45921	0.00384492	0.295151
IDL_P_by_Citrate	-5.33344	0.00384531	0.295151
HDL_TG_by_M_VLDL_CE_pct	8.16217	0.00386574	0.295151
S_HDL_P_by_Citrate	-4.53476	0.00387057	0.295151
M_VLDL_C_by_S_LDL_C_pct	-1.25148	0.0039247	0.295288
IDL_TG_pct_by_Acetoacetate	24.5435	0.00392578	0.295288
XL_HDL_L_by_Acetoacetate	-46.9764	0.00399503	0.295971
Leu_by_Citrate	-3.2292	0.00401219	0.295971
LDL_size_by_Citrate	-3.25382	0.00404055	0.295971
M_HDL_FC_by_Citrate	-3.20975	0.00405239	0.295971
HDL_P_by_Citrate	-3.93692	0.0040687	0.295971
Tyr_by_Citrate	-3.74473	0.00414358	0.296916
XXL_VLDL_TG_pct_by_MUFA_pct	-2.09833	0.00416638	0.296916
XL_HDL_FC_pct_by_L_LDL_FC_pct	-20.3858	0.00419237	0.296916
IDL_PL_by_M_LDL_PL_pct	-4.96964	0.00420427	0.296916
M_VLDL_TG_pct_by_L_LDL_FC_pct	-34.6633	0.0042195	0.296916
Remnant_C_by_M_LDL_PL_pct	-4.4412	0.00426773	0.296916
Omega_3_by_Citrate	-2.9541	0.00426966	0.296916
S_VLDL_FC_by_Citrate	-4.56481	0.00433315	0.299447
XL_HDL_PL_by_L_LDL_FC_pct	6.04127	0.00436186	0.29956
S_VLDL_TG_by_M_VLDL_CE_pct	12.7583	0.00455901	0.311167
S_LDL_FC_by_S_LDL_C_pct	-1.20016	0.004657	0.315905
Total_PL_by_Citrate	-4.99536	0.00474061	0.319615
Omega_6_by_Citrate	-5.2953	0.00479912	0.321159
Omega_3_by_M_VLDL_C_pct	3.70976	0.0048216	0.321159
XL_HDL_PL_by_Acetoacetate	-25.5708	0.00503789	0.32902
M_HDL_TG_pct_by_M_VLDL_CE_pct	7.1475	0.00505741	0.32902
L_VLDL_FC_by_Acetoacetate	34.0169	0.00505799	0.32902
Val_by_Acetoacetate	36.6492	0.00505864	0.32902
L_VLDL_PL_by_M_HDL_C	-1.5026	0.00512364	0.330879
PUFA_by_Citrate	-5.28049	0.00515817	0.330879
VLDL_size_by_Acetoacetate	31.5947	0.00520203	0.330879
L_VLDL_P_by_Acetoacetate	28.3879	0.00520712	0.330879
XL_HDL_TG_pct_by_Acetoacetate	30.1106	0.00523685	0.330879
L_VLDL_L_by_Acetoacetate	26.7908	0.00536462	0.334941
S_HDL_TG_by_Acetoacetate	51.0604	0.00538712	0.334941
XXL_VLDL_L_by_M_VLDL_C_pct	11.0872	0.00547267	0.334941
S_HDL_FC_pct_by_L_LDL_FC_pct	12.3498	0.00550152	0.334941
M_VLDL_PL_by_Citrate	-4.5769	0.00551554	0.334941
XL_VLDL_P_by_Acetoacetate	31.9131	0.00551772	0.334941
S_HDL_TG_pct_by_Acetoacetate	50.935	0.00558191	0.334941
IDL_TG_by_M_VLDL_CE_pct	14.3035	0.00562426	0.334941
HDL_PL_by_Citrate	-3.29375	0.00563726	0.334941
Omega_3_by_M_VLDL_CE_pct	7.18249	0.0056566	0.334941
VLDL_TG_by_Acetoacetate	24.6536	0.00568833	0.334941
DHA_by_M_VLDL_C_pct	2.118	0.0057092	0.334941
L_HDL_FC_pct_by_M_VLDL_C_pct	3.13801	0.00572786	0.334941
S_LDL_CE_by_Citrate	-4.30794	0.00573851	0.334941
HDL_CE_by_L_LDL_FC_pct	43.8844	0.00582757	0.334941
XL_VLDL_L_by_Acetoacetate	29.3482	0.00588286	0.334941
HDL_C_by_L_LDL_FC_pct	44.0671	0.00592198	0.334941
S_VLDL_TG_pct_by_L_LDL_FC_pct	-20.6261	0.00597599	0.334941
S_HDL_TG_by_M_VLDL_CE_pct	9.44096	0.00598054	0.334941
XXL_VLDL_PL_pct_by_Acetoacetate	61.5495	0.00600392	0.334941
XL_HDL_CE_pct_by_M_VLDL_C_pct	-9.02412	0.00602363	0.334941
HDL_C_by_Citrate	-2.99242	0.00611884	0.334941
HDL_FC_by_L_LDL_FC_pct	43.305	0.00628336	0.334941
IDL_PL_by_Citrate	-4.56712	0.00628573	0.334941
HDL_L_by_Citrate	-3.15227	0.00635714	0.334941
Omega_3_by_L_LDL_FC_pct	26.9099	0.00644341	0.334941
L_VLDL_C_by_Acetoacetate	28.4143	0.00644772	0.334941
XXL_VLDL_FC_pct_by_Acetoacetate	49.992	0.00644818	0.334941
XXL_VLDL_PL_by_Acetoacetate	41.4558	0.00651136	0.334941
Remnant_C_by_S_LDL_C_pct	-1.16763	0.00651911	0.334941
HDL_L_by_L_LDL_FC_pct	46.057	0.00652358	0.334941
Omega_6_pct_by_M_VLDL_C_pct	7.49809	0.00659722	0.334941
XL_HDL_C_pct_by_Acetoacetate	34.7381	0.00666929	0.334941
Total_L_by_Citrate	-5.05578	0.00669332	0.334941
XL_HDL_C_pct_by_M_VLDL_C_pct	-11.8139	0.00672203	0.334941
XL_VLDL_PL_by_Citrate	-3.19112	0.00672329	0.334941
Omega_6_by_M_VLDL_CE_pct	15.7071	0.00672856	0.334941
HDL_PL_by_L_LDL_FC_pct	45.7365	0.00680887	0.334941
PUFA_by_M_VLDL_CE_pct	15.4295	0.00681566	0.334941
Acetone_by_Acetoacetate	37.9529	0.00691052	0.334941
S_HDL_L_by_Citrate	-4.54506	0.00695959	0.334941
M_HDL_FC_pct_by_L_LDL_FC_pct	22.7759	0.00699308	0.334941
L_VLDL_TG_pct_by_L_LDL_FC_pct	-15.9071	0.00699548	0.334941
L_LDL_TG_by_M_VLDL_CE_pct	14.5428	0.00702724	0.334941
LDL_TG_by_M_VLDL_CE_pct	14.5962	0.00703046	0.334941
HDL_CE_by_Citrate	-2.97611	0.00707433	0.334941
S_LDL_TG_by_M_VLDL_CE_pct	14.3187	0.00712435	0.334941
XXL_VLDL_FC_by_M_VLDL_C_pct	10.5266	0.00713996	0.334941
DHA_by_L_LDL_FC_pct	19.3362	0.00714736	0.334941
ApoA1_by_L_LDL_FC_pct	50.2749	0.00715158	0.334941
M_HDL_FC_by_L_LDL_FC_pct	42.1972	0.00717369	0.334941
bOHbutyrate_by_Citrate	3.14833	0.00719542	0.334941
S_LDL_TG_pct_by_L_LDL_FC_pct	-19.5645	0.00728334	0.334941
VLDL_L_by_Acetoacetate	23.6663	0.00730443	0.334941
LA_by_M_VLDL_CE_pct	14.7748	0.00748532	0.334941
S_HDL_PL_by_Citrate	-4.60951	0.00752476	0.334941
ApoA1_by_Citrate	-3.35843	0.00752676	0.334941
M_HDL_CE_pct_by_Acetoacetate	-36.1729	0.00755366	0.334941
Phe_by_Acetoacetate	33.5827	0.0075725	0.334941
Total_TG_by_M_VLDL_CE_pct	12.3535	0.00778183	0.334941
HDL_P_by_L_LDL_FC_pct	54.5751	0.00779304	0.334941
L_HDL_C_pct_by_L_LDL_FC_pct	2.61375	0.00792115	0.334941
Total_TG_by_Acetoacetate	27.936	0.00801399	0.334941
M_LDL_TG_by_M_VLDL_CE_pct	14.4248	0.00804547	0.334941
Total_P_by_L_LDL_FC_pct	57.7144	0.00807365	0.334941
HDL_FC_by_Citrate	-2.93735	0.00808554	0.334941
S_HDL_TG_by_XS_VLDL_C_pct	2.81662	0.00812963	0.334941
non_HDL_C_by_S_LDL_C_pct	-1.12799	0.00815533	0.334941
LDL_PL_by_S_LDL_C_pct	-1.11438	0.00823789	0.334941
S_LDL_PL_pct_by_Acetoacetate	-35.0289	0.0082423	0.334941
L_HDL_FC_pct_by_M_VLDL_CE_pct	4.36163	0.00825285	0.334941
S_VLDL_CE_by_Acetoacetate	24.7291	0.00825793	0.334941
M_LDL_FC_by_S_LDL_C_pct	-1.09211	0.00833448	0.334941
LA_by_L_LDL_FC_pct	52.5859	0.00835998	0.334941
Cholines_by_Citrate	-4.59412	0.00836933	0.334941
PUFA_by_L_LDL_FC_pct	58.3436	0.00843309	0.334941
S_HDL_C_pct_by_Acetoacetate	-18.214	0.00854348	0.334941
XL_HDL_PL_pct_by_Acetoacetate	-11.9368	0.00854891	0.334941
S_LDL_TG_pct_by_M_VLDL_CE_pct	4.05611	0.00857355	0.334941
XXL_VLDL_TG_by_M_VLDL_C_pct	6.88626	0.00859074	0.334941
XL_HDL_PL_by_M_VLDL_CE_pct	2.81682	0.0086237	0.334941
XL_HDL_PL_pct_by_M_VLDL_C_pct	5.16809	0.00864302	0.334941
S_LDL_TG_pct_by_Acetoacetate	20.277	0.00867412	0.334941
Phe_by_L_LDL_FC_pct	43.094	0.00868784	0.334941
S_LDL_P_by_L_LDL_FC_pct	46.507	0.00874653	0.334941
M_HDL_TG_by_M_VLDL_CE_pct	6.25604	0.00874689	0.334941
LDL_size_by_Acetoacetate	43.4314	0.00876522	0.334941
Phosphatidylc_by_L_LDL_FC_pct	59.149	0.00877005	0.334941
S_VLDL_P_by_Acetoacetate	23.7894	0.00878429	0.334941
Total_PL_by_L_LDL_FC_pct	60.2478	0.00882325	0.334941
Omega_6_by_L_LDL_FC_pct	59.551	0.00883051	0.334941
Cholines_by_L_LDL_FC_pct	61.2089	0.00884605	0.334941
XXL_VLDL_TG_pct_by_Acetoacetate	-27.2499	0.00885659	0.334941
VLDL_PL_by_Acetoacetate	23.428	0.00886431	0.334941
XS_VLDL_TG_pct_by_L_LDL_FC_pct	-11.7024	0.00887302	0.334941
M_HDL_TG_pct_by_Acetoacetate	38.2	0.00888416	0.334941
S_HDL_FC_by_L_LDL_FC_pct	56.8473	0.00894116	0.334941
LA_pct_by_M_VLDL_C_pct	11.1341	0.00895003	0.334941
M_HDL_TG_by_Acetoacetate	25.4914	0.00896657	0.334941
Phosphoglyc_by_L_LDL_FC_pct	60.6741	0.00904259	0.334941
L_VLDL_CE_by_Acetoacetate	23.4842	0.00905488	0.334941
S_HDL_C_by_L_LDL_FC_pct	57.418	0.00912232	0.334941
Total_CE_by_L_LDL_FC_pct	59.799	0.00912643	0.334941
S_HDL_CE_by_L_LDL_FC_pct	56.1977	0.00919245	0.334941
Total_C_by_L_LDL_FC_pct	59.216	0.00926495	0.334941
S_LDL_PL_by_L_LDL_FC_pct	47.405	0.00930609	0.334941
XXL_VLDL_TG_by_L_LDL_FC_pct	-41.5136	0.00930747	0.334941
S_LDL_P_by_S_LDL_C_pct	-1.29578	0.00931599	0.334941
IDL_PL_by_L_LDL_FC_pct	57.0222	0.00935337	0.334941
Sphingomyelins_by_L_LDL_FC_pct	53.3218	0.00937751	0.334941
VLDL_TG_by_M_VLDL_CE_pct	11.5048	0.00945694	0.334941
S_HDL_P_by_L_LDL_FC_pct	57.7094	0.00949397	0.334941
L_LDL_C_pct_by_L_LDL_FC_pct	31.9694	0.00949498	0.334941
Phosphoglyc_by_Citrate	-4.60986	0.00951946	0.334941
L_LDL_CE_pct_by_L_LDL_FC_pct	35.9667	0.0095534	0.334941
IDL_TG_pct_by_L_LDL_FC_pct	-25.3077	0.00955555	0.334941
S_LDL_FC_by_L_LDL_FC_pct	48.858	0.0095941	0.334941
Total_FC_by_L_LDL_FC_pct	56.7461	0.00965752	0.334941
Total_L_by_L_LDL_FC_pct	57.1098	0.00967143	0.334941
S_HDL_L_by_L_LDL_FC_pct	58.3248	0.009691	0.334941
S_VLDL_C_by_Acetoacetate	21.5597	0.00972775	0.334941
XL_HDL_TG_by_L_LDL_FC_pct	19.9331	0.00976469	0.334941
S_LDL_L_by_L_LDL_FC_pct	49.0817	0.00977158	0.334941
S_HDL_PL_by_L_LDL_FC_pct	57.7394	0.00979397	0.334941
IDL_L_by_L_LDL_FC_pct	58.5677	0.00979904	0.334941
L_LDL_CE_by_L_LDL_FC_pct	54.7325	0.00986083	0.334941
L_LDL_C_by_L_LDL_FC_pct	54.8128	0.00987145	0.334941
XL_VLDL_CE_by_Acetoacetate	20.3548	0.00987647	0.334941
XL_HDL_PL_by_M_VLDL_C_pct	6.3256	0.00988422	0.334941
IDL_CE_by_L_LDL_FC_pct	59.9341	0.00989259	0.334941
L_HDL_TG_pct_by_Acetoacetate	20.4557	0.00989333	0.334941
L_LDL_FC_by_L_LDL_FC_pct	54.5929	0.00991136	0.334941
L_LDL_L_by_L_LDL_FC_pct	54.7814	0.00991136	0.334941
LDL_FC_by_L_LDL_FC_pct	53.4318	0.00992294	0.334941
VLDL_FC_by_Acetoacetate	22.1377	0.00992483	0.334941
S_LDL_C_by_L_LDL_FC_pct	49.6349	0.00993309	0.334941
IDL_C_by_L_LDL_FC_pct	59.5143	0.00994508	0.334941
Ala_by_L_LDL_FC_pct	-36.8051	0.00996481	0.334941
M_VLDL_L_by_Citrate	-4.65731	0.00997432	0.334941
M_VLDL_CE_by_L_LDL_FC_pct	41.3505	0.0100352	0.334941
LDL_C_by_L_LDL_FC_pct	53.2139	0.0100448	0.334941
Total_FA_by_L_LDL_FC_pct	53.5756	0.0100472	0.334941
LDL_L_by_L_LDL_FC_pct	53.148	0.0100503	0.334941
XXL_VLDL_P_by_M_VLDL_C_pct	10.7881	0.0100639	0.334941
LDL_PL_by_L_LDL_FC_pct	54.2217	0.0100682	0.334941
L_LDL_PL_by_L_LDL_FC_pct	55.8665	0.0100762	0.334941
XL_VLDL_C_by_Acetoacetate	22.8649	0.010078	0.334941
M_LDL_P_by_M_VLDL_CE_pct	15.3301	0.0100848	0.334941
XS_VLDL_CE_by_L_LDL_FC_pct	48.3704	0.0100905	0.334941
S_LDL_CE_by_L_LDL_FC_pct	49.2	0.0100934	0.334941
LDL_CE_by_L_LDL_FC_pct	52.9536	0.0100937	0.334941
M_LDL_FC_by_L_LDL_FC_pct	51.2608	0.0101007	0.334941
HDL_TG_by_Acetoacetate	26.1426	0.0101406	0.334941
IDL_FC_by_L_LDL_FC_pct	56.7221	0.0101412	0.334941
L_VLDL_TG_by_M_HDL_C	-2.44543	0.0101583	0.334941
XL_HDL_CE_pct_by_L_LDL_FC_pct	27.3407	0.0102017	0.334941
XS_VLDL_PL_by_XS_VLDL_C_pct	4.17108	0.0102472	0.334941
Clinical_LDL_C_by_L_LDL_FC_pct	53.043	0.0103072	0.334941
LDL_P_by_L_LDL_FC_pct	48.2754	0.0103332	0.334941
IDL_P_by_L_LDL_FC_pct	59.1031	0.0103339	0.334941
XS_VLDL_C_by_L_LDL_FC_pct	45.579	0.0103682	0.334941
non_HDL_C_by_L_LDL_FC_pct	54.0004	0.0103944	0.334941
M_LDL_TG_pct_by_L_LDL_FC_pct	-28.5917	0.0103955	0.334941
M_LDL_PL_by_L_LDL_FC_pct	51.7031	0.0104044	0.334941
ApoB_by_L_LDL_FC_pct	50.1504	0.0104558	0.334941
IDL_TG_by_L_LDL_FC_pct	29.2117	0.0104791	0.334941
XS_VLDL_P_by_L_LDL_FC_pct	41.1678	0.0104909	0.334941
VLDL_P_by_Acetoacetate	19.6241	0.0105294	0.334941
M_LDL_L_by_L_LDL_FC_pct	49.569	0.010572	0.334941
L_LDL_TG_by_L_LDL_FC_pct	30.0074	0.010581	0.334941
XXL_VLDL_C_by_Acetoacetate	34.8017	0.010588	0.334941
L_LDL_P_by_L_LDL_FC_pct	48.7141	0.0105915	0.334941
M_LDL_P_by_L_LDL_FC_pct	45.9369	0.0106236	0.334941
XS_VLDL_L_by_L_LDL_FC_pct	40.3181	0.0106403	0.334941
M_LDL_C_by_L_LDL_FC_pct	49.1945	0.0106406	0.334941
L_HDL_FC_pct_by_L_LDL_FC_pct	4.47007	0.0106579	0.334941
MUFA_by_L_LDL_FC_pct	49.0378	0.0106726	0.334941
M_VLDL_C_by_L_LDL_FC_pct	45.6093	0.0106932	0.334941
S_VLDL_L_by_Acetoacetate	24.8483	0.0107686	0.336351
LDL_TG_by_L_LDL_FC_pct	29.3386	0.0108505	0.336364
Remnant_C_by_L_LDL_FC_pct	52.5256	0.0108783	0.336364
S_VLDL_FC_by_L_LDL_FC_pct	47.6355	0.0108808	0.336364
M_LDL_CE_by_L_LDL_FC_pct	47.9343	0.0108969	0.336364
M_LDL_TG_pct_by_Citrate	5.24393	0.0109211	0.336364
XS_VLDL_PL_by_L_LDL_FC_pct	31.0732	0.0109941	0.337673
S_LDL_CE_pct_by_Acetoacetate	24.8232	0.01106	0.338754
S_LDL_P_by_Citrate	-3.74143	0.0111284	0.339907
M_LDL_TG_by_L_LDL_FC_pct	28.6651	0.0112002	0.340485
XXL_VLDL_CE_by_Acetoacetate	30.5995	0.0112559	0.340485
TG_by_PG_by_Acetoacetate	39.6315	0.0112574	0.340485
S_VLDL_PL_by_L_LDL_FC_pct	45.2765	0.0112779	0.340485
XS_VLDL_FC_by_L_LDL_FC_pct	37.2771	0.0113012	0.340485
IDL_CE_pct_by_L_LDL_FC_pct	34.8315	0.0114521	0.343849
S_VLDL_C_by_L_LDL_FC_pct	43.683	0.0114751	0.343849
Total_FA_by_M_VLDL_CE_pct	14.2925	0.0116492	0.345444
S_HDL_C_pct_by_L_LDL_FC_pct	7.0058	0.0117279	0.345444
L_HDL_TG_pct_by_M_VLDL_CE_pct	5.53999	0.0118068	0.345444
M_LDL_CE_pct_by_Acetoacetate	22.2437	0.0118076	0.345444
S_VLDL_P_by_M_VLDL_CE_pct	13.6772	0.0118442	0.345444
IDL_C_pct_by_L_HDL_L	10.4468	0.0118535	0.345444
IDL_TG_pct_by_Citrate	4.99303	0.0118587	0.345444
VLDL_CE_by_L_LDL_FC_pct	42.2939	0.0118957	0.345444
M_VLDL_FC_by_L_LDL_FC_pct	42.1545	0.0119035	0.345444
S_VLDL_CE_by_L_LDL_FC_pct	40.6276	0.0119171	0.345444
LDL_CE_by_S_LDL_C_pct	-1.10315	0.0119365	0.345444
XL_HDL_FC_by_Acetoacetate	-21.9836	0.0119406	0.345444
XS_VLDL_TG_by_L_LDL_FC_pct	25.1356	0.0120251	0.345444
L_VLDL_CE_by_Citrate	-3.72238	0.0120649	0.345444
XL_VLDL_TG_by_Acetoacetate	11.3623	0.012081	0.345444
IDL_TG_pct_by_L_HDL_L	-7.92475	0.0121614	0.345444
IDL_CE_pct_by_L_HDL_L	9.58033	0.0122255	0.345444
XL_HDL_P_by_M_VLDL_CE_pct	5.89005	0.012238	0.345444
M_VLDL_PL_by_L_LDL_FC_pct	41.1444	0.0122507	0.345444
XXL_VLDL_FC_by_Acetoacetate	33.3141	0.0122567	0.345444
S_LDL_TG_by_L_LDL_FC_pct	24.9046	0.0123455	0.345444
L_HDL_TG_by_L_LDL_FC_pct	22.1108	0.0124261	0.345444
S_VLDL_L_by_L_LDL_FC_pct	38.7252	0.0124314	0.345444
SFA_by_L_LDL_FC_pct	47.334	0.0124669	0.345444
S_HDL_FC_by_Citrate	-3.89653	0.0124884	0.345444
VLDL_C_by_L_LDL_FC_pct	39.9854	0.0125271	0.345444
L_LDL_CE_pct_by_Citrate	-3.81239	0.0125372	0.345444
S_HDL_TG_pct_by_L_LDL_FC_pct	-3.38491	0.0125416	0.345444
DHA_pct_by_L_LDL_FC_pct	4.19628	0.0125462	0.345444
Total_TG_by_S_LDL_C_pct	-1.68158	0.0125594	0.345444
VLDL_CE_by_Citrate	-4.21578	0.01256	0.345444
VLDL_C_by_Acetoacetate	19.0208	0.0125603	0.345444
LDL_L_by_S_LDL_C_pct	-1.07844	0.0126469	0.345444
S_HDL_PL_by_M_HDL_C	-1.39055	0.0126648	0.345444
VLDL_P_by_L_LDL_FC_pct	37.7747	0.0127061	0.345444
XS_VLDL_CE_by_Citrate	-4.29322	0.0127704	0.345444
M_VLDL_P_by_L_LDL_FC_pct	41.3298	0.0128211	0.345444
M_LDL_C_pct_by_L_HDL_L	7.52391	0.0128283	0.345444
XS_VLDL_FC_pct_by_Citrate	-2.70869	0.0128402	0.345444
Total_FC_by_M_VLDL_CE_pct	13.0835	0.0128472	0.345444
M_HDL_CE_pct_by_M_VLDL_CE_pct	-9.79273	0.0128611	0.345444
Tyr_by_Acetoacetate	-40.445	0.0128721	0.345444
S_VLDL_P_by_L_LDL_FC_pct	35.5362	0.0129246	0.345444
Total_FA_by_Citrate	-4.86285	0.0129287	0.345444
TG_by_PG_by_S_LDL_C_pct	-2.31044	0.0129342	0.345444
GlycA_by_Acetoacetate	48.3803	0.0130455	0.347577
S_HDL_C_pct_by_L_HDL_L	6.25696	0.0131144	0.348571
XXL_VLDL_PL_by_Citrate	-3.40349	0.013175	0.349344
IDL_C_pct_by_L_LDL_FC_pct	30.2577	0.013262	0.350809
LA_pct	0.224055	0.0134666	0.354465
S_VLDL_TG	0.192669	0.0135081	0.354465
XL_HDL_TG_by_M_VLDL_CE_pct	9.41903	0.0135112	0.354465
VLDL_C_by_Citrate	-4.27391	0.0135285	0.354465
XXL_VLDL_C_by_M_VLDL_C_pct	9.00339	0.0136382	0.355648
Total_L_by_M_VLDL_CE_pct	13.1713	0.0136492	0.355648
M_VLDL_L_by_L_LDL_FC_pct	38.6468	0.0136969	0.355648
S_VLDL_L_by_M_VLDL_CE_pct	13.5731	0.0137023	0.355648
S_VLDL_PL_by_Citrate	-4.20645	0.0137479	0.355671
VLDL_FC_by_L_LDL_FC_pct	36.0863	0.0137802	0.355671
Phe_by_M_VLDL_C_pct	13.2303	0.0138215	0.355671
bOHbutyrate_by_Acetoacetate	20.0178	0.0138318	0.355671
Ala_by_Acetoacetate	5.26251	0.0138839	0.356181
M_LDL_C_pct_by_M_VLDL_C_pct	-3.46795	0.0139312	0.356568
VLDL_PL_by_L_LDL_FC_pct	33.8193	0.0141846	0.362216
Ile_by_L_LDL_FC_pct	36.5988	0.0143619	0.364021
XL_VLDL_PL_by_HDL_size	-5.36541	0.0143697	0.364021
XS_VLDL_FC_by_S_LDL_C_pct	-1.15541	0.0144005	0.364021
XL_HDL_CE_by_M_VLDL_CE_pct	4.53931	0.0144075	0.364021
S_VLDL_PL_by_Acetoacetate	20.2309	0.0144202	0.364021
VLDL_size_by_M_HDL_C	-2.50901	0.0144655	0.364021
LA_by_Citrate	-4.40246	0.0145001	0.364021
Tyr_by_L_LDL_FC_pct	20.4661	0.0145187	0.364021
M_VLDL_TG_by_M_VLDL_CE_pct	11.2944	0.0145807	0.364749
M_VLDL_TG_by_M_HDL_C	-3.06517	0.0146242	0.365011
M_VLDL_P_by_Acetoacetate	14.8133	0.0146598	0.365076
S_LDL_PL	0.197992	0.0147796	0.367231
Clinical_LDL_C_by_S_LDL_C_pct	-1.02344	0.0148389	0.367877
VLDL_TG	0.183834	0.0148853	0.368204
XL_VLDL_FC_by_Citrate	-3.19261	0.0150044	0.369423
XS_VLDL_TG_by_Acetoacetate	21.0002	0.0150182	0.369423
M_VLDL_L	0.192178	0.0150574	0.369423
VLDL_FC_by_Citrate	-4.33294	0.0150683	0.369423
M_LDL_C_pct_by_L_LDL_FC_pct	20.6117	0.0151856	0.370492
XL_HDL_TG_pct_by_XS_VLDL_C_pct	3.23522	0.0152011	0.370492
VLDL_CE_by_Acetoacetate	16.9411	0.0152124	0.370492
XXL_VLDL_P_by_Acetoacetate	30.7361	0.0152882	0.37152
Omega_3_pct_by_M_VLDL_CE_pct	3.15235	0.0154696	0.374292
XS_VLDL_PL_by_S_LDL_C_pct	-0.965044	0.0154935	0.374292
IDL_FC_by_M_VLDL_CE_pct	11.8441	0.0155038	0.374292
LDL_C_by_S_LDL_C_pct	-1.05289	0.0155435	0.374432
IDL_CE_by_M_LDL_PL_pct	-4.06038	0.0156676	0.376602
HDL_TG_by_L_LDL_FC_pct	27.0939	0.0157283	0.37724
XXL_VLDL_TG_pct_by_L_LDL_FC_pct	-66.9757	0.015917	0.38094
L_LDL_C_pct_by_L_HDL_L	6.2676	0.0159986	0.381101
IDL_PL_by_M_VLDL_CE_pct	13.3138	0.0160534	0.381101
XL_HDL_PL_pct_by_L_LDL_FC_pct	4.44475	0.0160539	0.381101
M_HDL_TG_by_L_LDL_FC_pct	27.6144	0.0160616	0.381101
GlycA_by_L_LDL_FC_pct	-23.2945	0.0161613	0.382645
XL_HDL_L_by_M_VLDL_C_pct	7.11162	0.0162069	0.382906
S_LDL_CE_pct_by_L_LDL_FC_pct	25.113	0.0163041	0.38406
S_LDL_TG_by_Acetoacetate	21.233	0.0163253	0.38406
Acetone_by_L_LDL_FC_pct	12.1982	0.0164961	0.3867
XL_HDL_C_pct_by_S_LDL_C_pct	-1.62055	0.0165074	0.3867
M_LDL_P_by_Acetoacetate	19.7955	0.0166658	0.388953
IDL_L_by_M_VLDL_CE_pct	12.338	0.0166994	0.388953
Total_C_by_M_VLDL_CE_pct	12.1289	0.0167091	0.388953
VLDL_L_by_L_LDL_FC_pct	29.4031	0.01678	0.389782
Remnant_C_by_M_VLDL_CE_pct	12.8095	0.0168447	0.390036
S_HDL_CE_by_M_VLDL_C_pct	-3.12805	0.0168615	0.390036
XXL_VLDL_PL_by_M_VLDL_C_pct	8.09914	0.0169745	0.391569
VLDL_P_by_M_VLDL_CE_pct	13.2241	0.0170862	0.391569
L_VLDL_TG_pct_by_L_HDL_L	1.25954	0.0170862	0.391569
XL_HDL_FC_pct_by_M_VLDL_C_pct	-5.90945	0.0171002	0.391569
XL_VLDL_TG_by_M_HDL_C	-1.95236	0.0171048	0.391569
VLDL_L_by_M_VLDL_CE_pct	12.1665	0.0172251	0.392828
Phe_by_M_VLDL_CE_pct	12.639	0.0172308	0.392828
Omega_6_by_Omega_3_by_Acetoacetate	-28.675	0.0173415	0.393145
M_LDL_TG_pct_by_Acetoacetate	14.0361	0.0173524	0.393145
XXL_VLDL_FC_by_M_VLDL_CE_pct	9.53725	0.0173733	0.393145
LA_pct_by_M_HDL_C	-2.08912	0.017387	0.393145
Val_by_M_VLDL_CE_pct	13.867	0.0174359	0.393446
XXL_VLDL_FC_pct_by_L_LDL_FC_pct	51.5926	0.0174897	0.393505
L_VLDL_TG_by_M_VLDL_CE_pct	7.82835	0.0175097	0.393505
S_LDL_CE_by_M_VLDL_CE_pct	13.0039	0.0176155	0.395081
S_HDL_L_by_M_HDL_C	-1.46889	0.0178044	0.398122
DHA_by_Citrate	-1.68881	0.0178422	0.398122
S_LDL_L_by_M_VLDL_CE_pct	13.4583	0.0178591	0.398122
IDL_P_by_M_VLDL_CE_pct	13.1462	0.0179853	0.399959
S_HDL_FC_pct_by_M_VLDL_CE_pct	13.4895	0.0180139	0.399959
M_VLDL_CE_by_S_LDL_C_pct	-0.96256	0.0180559	0.400089
XL_VLDL_CE_by_L_LDL_FC_pct	26.4488	0.0181118	0.400524
L_VLDL_CE_by_L_LDL_FC_pct	25.9202	0.01834	0.40357
IDL_TG_pct_by_XS_VLDL_C_pct	0.822687	0.0183513	0.40357
M_LDL_TG_pct_by_L_HDL_L	-7.81243	0.0183945	0.40357
ApoB_by_M_VLDL_CE_pct	13.8299	0.0184155	0.40357
S_VLDL_TG_by_L_LDL_FC_pct	20.602	0.0184656	0.40357
S_LDL_C_by_M_VLDL_CE_pct	12.7564	0.0184696	0.40357
Phosphatidylc_by_Citrate	-4.195	0.018505	0.40357
S_VLDL_C_by_Citrate	-3.74868	0.018557	0.403907
XS_VLDL_TG_pct_by_Citrate	3.82316	0.0186588	0.405326
S_LDL_PL_by_M_HDL_C	-2.19561	0.0188453	0.406968
IDL_C_by_M_VLDL_CE_pct	11.3397	0.0188474	0.406968
VLDL_FC_by_M_VLDL_CE_pct	12.0646	0.0188959	0.406968
LDL_P_by_M_VLDL_CE_pct	13.6592	0.0188977	0.406968
M_LDL_TG_pct_by_M_VLDL_CE_pct	3.78302	0.0189185	0.406968
Lactate_by_Acetoacetate	25.7731	0.01917	0.411475
XXL_VLDL_PL_pct_by_HDL_size	-4.69098	0.0192024	0.411475
XL_HDL_FC_by_M_VLDL_C_pct	2.27859	0.0194123	0.41388
XXL_VLDL_TG_by_M_VLDL_CE_pct	6.01953	0.0194153	0.41388
S_LDL_PL_pct_by_L_LDL_FC_pct	-19.0937	0.0194932	0.41388
S_VLDL_PL_by_M_VLDL_CE_pct	12.9762	0.0195728	0.41388
XL_HDL_TG_by_M_VLDL_C_pct	5.86183	0.0195807	0.41388
VLDL_C_by_M_VLDL_CE_pct	12.1832	0.0196082	0.41388
XL_VLDL_FC_by_Acetoacetate	16.8976	0.0196364	0.41388
SFA_by_M_VLDL_CE_pct	12.7033	0.0196487	0.41388
Total_CE_by_M_VLDL_CE_pct	11.6554	0.0196764	0.41388
XL_HDL_PL_pct_by_L_HDL_L	-1.77798	0.019689	0.41388
XXL_VLDL_P_by_M_VLDL_CE_pct	9.65118	0.0197995	0.415076
XS_VLDL_C_by_Citrate	-4.03784	0.019821	0.415076
M_HDL_C_pct_by_L_HDL_L	4.51325	0.0198707	0.415281
Total_PL_by_M_VLDL_CE_pct	11.8859	0.0199058	0.415281
non_HDL_C_by_M_LDL_PL_pct	-3.75992	0.0200881	0.418294
S_LDL_FC_by_L_HDL_L	6.35684	0.0203071	0.421273
VLDL_CE_by_M_VLDL_CE_pct	12.2011	0.0203074	0.421273
non_HDL_C_by_M_VLDL_CE_pct	12.2659	0.0204009	0.421712
XL_HDL_FC_pct_by_L_HDL_L	0.985314	0.0204481	0.421712
Glucose_by_M_VLDL_C_pct	4.92196	0.0204706	0.421712
S_LDL_P_by_M_VLDL_CE_pct	13.727	0.0204811	0.421712
IDL_CE_by_M_VLDL_CE_pct	11.0843	0.0205544	0.422435
S_VLDL_FC_by_Acetoacetate	15.1712	0.0206098	0.422787
LDL_PL_by_M_VLDL_CE_pct	12.2373	0.0207256	0.423882
S_HDL_TG_by_L_LDL_FC_pct	22.7829	0.0207398	0.423882
M_HDL_TG_pct_by_L_HDL_L	-3.95934	0.020812	0.424572
M_VLDL_PL_by_Acetoacetate	12.5224	0.0209228	0.424626
S_VLDL_FC_by_M_VLDL_CE_pct	12.6455	0.0209269	0.424626
M_VLDL_P_by_M_VLDL_CE_pct	12.1153	0.0209518	0.424626
L_VLDL_C_by_Citrate	-3.60005	0.0210052	0.424626
MUFA_by_M_VLDL_CE_pct	13.0269	0.0210066	0.424626
XL_VLDL_C_by_L_LDL_FC_pct	23.2909	0.0211362	0.425703
L_LDL_PL_by_M_VLDL_CE_pct	11.8436	0.021143	0.425703
Lactate_by_L_LDL_FC_pct	6.13829	0.0212107	0.425703
Acetone_by_L_HDL_L	5.18206	0.0212139	0.425703
XXL_VLDL_L_by_M_VLDL_CE_pct	8.95994	0.0213123	0.42639
Phe	0.19933	0.0213442	0.42639
L_VLDL_C_by_L_LDL_FC_pct	23.6407	0.0213638	0.42639
L_VLDL_PL_by_Acetoacetate	12.585	0.0214965	0.428075
S_LDL_C_by_L_HDL_L	6.58656	0.0215257	0.428075
L_LDL_PL_by_S_LDL_C_pct	-0.945756	0.0216156	0.428378
XL_HDL_C_by_M_VLDL_CE_pct	4.82195	0.0216184	0.428378
Omega_3_by_M_VLDL_PL_pct	0.963076	0.0219351	0.433192
S_LDL_FC_by_M_VLDL_CE_pct	11.6146	0.0219817	0.433192
ApoB_by_ApoA1_by_XS_VLDL_CE_pct	-28.4989	0.0220118	0.433192
S_VLDL_C_by_M_VLDL_CE_pct	12.5441	0.0220181	0.433192
Total_BCAA_by_L_LDL_FC_pct	21.9608	0.0222277	0.435122
S_LDL_CE_by_L_HDL_L	6.53805	0.0222564	0.435122
M_HDL_FC_pct_by_M_VLDL_CE_pct	5.5507	0.0222983	0.435122
XS_VLDL_L_by_Acetoacetate	13.271	0.0224706	0.435122
XXL_VLDL_C_by_M_VLDL_CE_pct	9.47343	0.0224934	0.435122
M_LDL_FC_by_L_HDL_L	6.84307	0.0224959	0.435122
XL_HDL_FC_pct_by_S_LDL_C_pct	-1.6898	0.0224971	0.435122
XS_VLDL_L_by_M_VLDL_CE_pct	13.1729	0.0225022	0.435122
VLDL_PL_by_M_VLDL_CE_pct	11.7588	0.0225273	0.435122
XL_VLDL_TG_by_Citrate	-2.46594	0.022592	0.435122
L_VLDL_P_by_M_HDL_C	-2.89279	0.0226123	0.435122
VLDL_size_by_L_HDL_L	4.73062	0.0226469	0.435122
S_LDL_TG	0.179495	0.0227499	0.435122
L_VLDL_L_by_M_HDL_C	-2.92934	0.0227701	0.435122
Phosphoglyc_by_M_VLDL_PL_pct	1.68829	0.0227764	0.435122
XL_VLDL_TG_by_M_HDL_CE	-1.60176	0.0227809	0.435122
S_HDL_TG_pct_by_M_VLDL_CE_pct	7.98613	0.0227852	0.435122
S_LDL_PL_by_M_VLDL_CE_pct	13.8311	0.0233972	0.445019
S_HDL_C_by_M_VLDL_C_pct	-2.90695	0.0234172	0.445019
XS_VLDL_PL_by_M_VLDL_CE_pct	10.9477	0.0234242	0.445019
L_LDL_TG_by_MUFA_pct	2.33499	0.0235659	0.446943
M_LDL_CE_by_M_VLDL_CE_pct	12.1683	0.0236711	0.447567
LDL_L_by_M_VLDL_CE_pct	11.8244	0.0236809	0.447567
DHA_by_M_VLDL_CE_pct	4.14202	0.0237302	0.447567
LA_by_M_VLDL_C_pct	7.07944	0.0238336	0.447567
S_LDL_L	0.184485	0.0238351	0.447567
XXL_VLDL_CE_by_M_VLDL_C_pct	7.43382	0.0238416	0.447567
Leu_by_M_VLDL_C_pct	12.6188	0.0239575	0.448981
XS_VLDL_FC_by_M_VLDL_CE_pct	12.7208	0.0241367	0.451241
M_VLDL_FC_by_Acetoacetate	10.8542	0.0241741	0.451241
M_LDL_C_by_L_HDL_L	6.35307	0.0242006	0.451241
M_LDL_L_by_M_VLDL_CE_pct	12.0251	0.0243856	0.453408
LDL_FC_by_L_HDL_L	6.6284	0.0244218	0.453408
L_VLDL_PL_by_L_LDL_FC_pct	14.6061	0.0244398	0.453408
PUFA_by_M_VLDL_C_pct	6.34094	0.0247652	0.458494
Val_by_L_LDL_FC_pct	16.9811	0.0247969	0.458494
M_VLDL_L_by_M_VLDL_CE_pct	11.7857	0.0249553	0.459886
M_VLDL_CE_by_M_VLDL_CE_pct	9.27962	0.0249554	0.459886
XS_VLDL_P_by_M_VLDL_CE_pct	13.2883	0.0251942	0.462459
S_VLDL_CE_by_M_VLDL_CE_pct	12.1456	0.0252281	0.462459
SFA_by_Citrate	-4.52656	0.025246	0.462459
M_LDL_PL_by_L_HDL_L	6.40767	0.0252709	0.462459
M_LDL_C_by_M_VLDL_CE_pct	11.7989	0.0253246	0.462459
MUFA_by_Citrate	-4.17546	0.0253809	0.462459
M_LDL_CE_by_L_HDL_L	6.06224	0.0253878	0.462459
L_LDL_L_by_M_VLDL_CE_pct	11.3589	0.0256566	0.465539
XS_VLDL_C_by_S_LDL_C_pct	-1.03491	0.025738	0.465539
XL_HDL_P_by_M_VLDL_C_pct	5.16738	0.0257497	0.465539
M_LDL_PL_by_M_HDL_C	-2.25889	0.025804	0.465539
M_VLDL_TG_by_L_LDL_FC_pct	21.8008	0.025848	0.465539
L_LDL_FC_by_M_VLDL_CE_pct	10.7001	0.025849	0.465539
ApoB_by_ApoA1_by_M_VLDL_FC_pct	22.0727	0.0258516	0.465539
M_LDL_PL_by_M_VLDL_CE_pct	11.7599	0.0259999	0.466887
S_LDL_FC_by_M_HDL_C	-1.92869	0.0260476	0.466887
XL_HDL_TG_by_Acetoacetate	-6.75851	0.0260795	0.466887
S_LDL_L_by_L_HDL_L	6.40112	0.0260953	0.466887
XS_VLDL_L_by_S_LDL_C_pct	-1.08917	0.0261907	0.4676
ApoB_by_ApoA1_by_L_LDL_FC_pct	35.9591	0.02628	0.4676
L_LDL_FC_by_L_HDL_L	6.49337	0.0263091	0.4676
M_VLDL_FC_by_M_VLDL_CE_pct	10.9632	0.0263426	0.4676
Clinical_LDL_C_by_L_HDL_L	6.34838	0.0263826	0.4676
LDL_FC_by_M_VLDL_CE_pct	10.8131	0.0264172	0.4676
M_VLDL_C_by_M_VLDL_CE_pct	10.8697	0.0265581	0.4676
M_VLDL_TG_pct_by_XS_VLDL_C_pct	-2.45342	0.026599	0.4676
XL_HDL_CE_by_M_VLDL_C_pct	5.09682	0.0266	0.4676
LDL_C_by_M_VLDL_CE_pct	11.2934	0.0266082	0.4676
Clinical_LDL_C_by_M_VLDL_CE_pct	11.0099	0.0266665	0.4676
XL_VLDL_L_by_Citrate	-3.48147	0.0266695	0.4676
XL_VLDL_C_by_Citrate	-3.39729	0.026685	0.4676
S_HDL_L_by_L_LDL_PL_pct	-1.66812	0.02684	0.469008
LDL_CE_by_M_VLDL_CE_pct	11.4175	0.0268501	0.469008
L_VLDL_FC_by_L_LDL_FC_pct	20.2673	0.0269816	0.470561
XXL_VLDL_CE_by_M_VLDL_CE_pct	9.10829	0.0271114	0.471989
M_LDL_L_by_L_HDL_L	6.15418	0.0271489	0.471989
XL_VLDL_FC_by_L_LDL_FC_pct	17.5936	0.0272581	0.473144
Glucose_by_Citrate	-2.5848	0.0274308	0.474327
M_LDL_CE_pct_by_L_LDL_FC_pct	15.192	0.0274636	0.474327
XL_HDL_TG_pct_by_L_LDL_FC_pct	12.8062	0.0274676	0.474327
LA	0.189383	0.0275123	0.474327
XL_HDL_FC_by_L_LDL_FC_pct	-8.02006	0.0275408	0.474327
S_VLDL_TG_by_M_VLDL_C_pct	6.41179	0.0276426	0.475341
L_LDL_P_by_M_VLDL_CE_pct	12.6287	0.0277146	0.47551
L_HDL_C_pct_by_M_VLDL_C_pct	1.8579	0.0277821	0.47551
XL_VLDL_PL_by_L_LDL_FC_pct	17.0907	0.0278124	0.47551
L_VLDL_FC_by_M_HDL_C	-2.69007	0.0278244	0.47551
Phosphatidylc_by_M_VLDL_CE_pct	9.92784	0.0283326	0.483447
S_LDL_CE_pct_by_L_HDL_L	4.10568	0.0284171	0.484141
S_VLDL_TG_by_M_HDL_C	-2.66986	0.0284691	0.484254
S_HDL_P_by_M_HDL_C	-1.40219	0.0285474	0.484254
VLDL_TG_by_M_HDL_C	-3.2046	0.0285942	0.484254
XL_HDL_C_by_M_VLDL_C_pct	4.60281	0.0286252	0.484254
LDL_PL_by_L_HDL_L	6.23706	0.0286427	0.484254
XS_VLDL_P_by_Acetoacetate	12.6318	0.0289357	0.488462
Omega_6_pct_by_Acetoacetate	-10.9642	0.029098	0.490452
XL_VLDL_P_by_M_HDL_C	-2.54566	0.0291586	0.490725
XL_VLDL_CE_by_Citrate	-3.2683	0.0292386	0.491324
Total_TG	0.167274	0.0293754	0.491534
Total_TG_by_L_LDL_FC_pct	16.5949	0.0294669	0.491534
Cholines_by_M_VLDL_PL_pct	1.61019	0.0295047	0.491534
Sphingomyelins_by_M_VLDL_CE_pct	10.7769	0.0295082	0.491534
S_LDL_PL_by_L_HDL_L	6.38327	0.0295511	0.491534
Omega_6_by_M_VLDL_C_pct	6.38162	0.0295564	0.491534
L_LDL_C_by_M_VLDL_CE_pct	10.7717	0.0295623	0.491534
LDL_TG_by_MUFA_pct	2.32899	0.0296511	0.49155
His_by_M_VLDL_C_pct	9.03192	0.0296521	0.49155
Ile_by_M_VLDL_C_pct	10.9809	0.0298721	0.494455
LDL_C_by_L_HDL_L	6.06	0.0304977	0.504055
S_HDL_PL_by_L_LDL_PL_pct	-1.71345	0.0306551	0.505901
XS_VLDL_TG_by_M_VLDL_C_pct	4.64926	0.030703	0.505935
HDL_CE_by_L_HDL_L	3.33646	0.0308375	0.507397
IDL_TG_by_Acetoacetate	21.8361	0.0310466	0.509943
L_LDL_CE_by_M_VLDL_CE_pct	10.7605	0.0310845	0.509943
S_HDL_FC_pct	0.180185	0.0312597	0.511551
XL_HDL_PL_pct_by_M_VLDL_CE_pct	1.49892	0.0312751	0.511551
VLDL_TG_by_M_VLDL_C_pct	7.51726	0.0313621	0.512217
HDL_C_by_L_HDL_L	3.18751	0.0315581	0.514657
M_LDL_FC_by_M_VLDL_CE_pct	10.5241	0.0317301	0.516701
M_VLDL_PL_by_M_VLDL_CE_pct	10.7592	0.0318704	0.517815
XXL_VLDL_FC_by_Citrate	-3.24551	0.0318922	0.517815
L_HDL_FC_pct_by_XS_VLDL_C_pct	0.952535	0.0321492	0.521222
L_LDL_PL_by_L_HDL_L	5.96248	0.0321963	0.521222
S_HDL_TG_pct_by_L_HDL_L	-4.04268	0.0323612	0.522717
DHA_pct_by_M_VLDL_C_pct	1.07658	0.0324379	0.522717
L_HDL_CE_pct_by_L_LDL_FC_pct	1.81949	0.0324708	0.522717
S_LDL_L_by_M_HDL_C	-2.33679	0.0324878	0.522717
XL_VLDL_FC_by_M_VLDL_CE_pct	7.0306	0.032525	0.522717
M_HDL_CE_pct_by_L_HDL_L	4.56358	0.0326662	0.523602
L_VLDL_L_by_Citrate	-3.75248	0.0327088	0.523602
Ala_by_Citrate	4.34408	0.0327222	0.523602
M_HDL_CE_pct_by_M_VLDL_C_pct	-3.69024	0.0327921	0.523963
XXL_VLDL_TG_pct_by_XS_VLDL_C_pct	-5.52527	0.0329793	0.525019
Cholines_by_M_VLDL_CE_pct	10.7963	0.0330058	0.525019
S_HDL_TG_by_M_HDL_C	-2.06846	0.0330305	0.525019
S_VLDL_L	0.16242	0.0330481	0.525019
XS_VLDL_P_by_S_LDL_C_pct	-1.08404	0.0330987	0.525068
S_HDL_C_by_M_HDL_C	-1.28734	0.0333364	0.5265
XL_HDL_L_by_M_VLDL_CE_pct	4.73365	0.0333528	0.5265
XS_VLDL_FC_by_Acetoacetate	12.5073	0.0333785	0.5265
Leu_by_L_LDL_FC_pct	18.3393	0.0334149	0.5265
L_HDL_FC_pct_by_Acetoacetate	-10.9227	0.0334271	0.5265
LDL_CE_by_L_HDL_L	5.82278	0.0335998	0.528469
S_LDL_P	0.170453	0.0337599	0.530233
LDL_L_by_L_HDL_L	5.85589	0.0340408	0.533376
DHA_pct_by_L_VLDL_C_pct	-0.917436	0.0340565	0.533376
Unsaturation_by_M_VLDL_CE_pct	6.94354	0.0341054	0.533385
Albumin_by_XL_VLDL_C_pct	2.11327	0.0341556	0.533415
IDL_P_by_S_LDL_C_pct	-0.979513	0.0342657	0.533731
L_VLDL_P_by_L_LDL_FC_pct	16.709	0.034283	0.533731
VLDL_PL_by_Citrate	-3.91458	0.0343499	0.533731
L_VLDL_TG_pct_by_Acetoacetate	-21.3767	0.0344189	0.533731
L_LDL_L_by_S_LDL_C_pct	-0.93185	0.0344679	0.533731
S_LDL_TG_by_S_LDL_C_pct	-1.23349	0.0344898	0.533731
Total_BCAA_by_M_VLDL_C_pct	10.6588	0.0345136	0.533731
LDL_TG_by_Acetoacetate	26.3024	0.0348189	0.537699
S_LDL_C	0.173374	0.0350098	0.537914
L_VLDL_L_by_M_VLDL_CE_pct	9.28066	0.0350546	0.537914
Albumin_by_XS_VLDL_CE_pct	3.77407	0.0350767	0.537914
HDL_PL_by_S_LDL_C_pct	2.22497	0.0352709	0.537914
M_LDL_L_by_M_HDL_C	-2.20973	0.035432	0.537914
IDL_CE_pct_by_L_HDL_PL	-1.83801	0.035448	0.537914
ApoB_by_M_LDL_PL_pct	-4.98203	0.0354938	0.537914
L_LDL_C_by_L_HDL_L	5.81395	0.0354999	0.537914
Tyr_by_M_VLDL_C_pct	10.3992	0.035516	0.537914
S_VLDL_TG_by_S_LDL_C_pct	-1.51895	0.0355184	0.537914
S_LDL_CE	0.172122	0.0355374	0.537914
L_LDL_CE_by_S_LDL_C_pct	-0.959146	0.0355797	0.537914
M_LDL_FC_by_M_HDL_C	-1.95768	0.0355993	0.537914
XS_VLDL_CE_by_S_LDL_C_pct	-0.960861	0.0356024	0.537914
LDL_FC_by_S_LDL_C_pct	-0.905077	0.0356868	0.537914
S_LDL_TG_pct_by_L_HDL_L	-6.17926	0.0357042	0.537914
L_VLDL_FC_by_M_VLDL_CE_pct	8.92032	0.0357768	0.537914
M_LDL_C_by_M_HDL_C	-2.14817	0.0357871	0.537914
XL_VLDL_P_by_L_LDL_FC_pct	15.7121	0.0358015	0.537914
XL_HDL_TG_by_XS_VLDL_C_pct	3.18566	0.0358058	0.537914
Total_CE_by_L_HDL_L	5.69164	0.0358735	0.5382
L_LDL_TG_by_Acetoacetate	27.1388	0.0360714	0.540435
L_VLDL_C_by_M_HDL_C	-2.65572	0.0361296	0.540575
M_LDL_CE_by_M_HDL_C	-2.21108	0.036299	0.542376
XL_HDL_C_pct_by_L_HDL_L	4.7285	0.0364493	0.543887
XS_VLDL_C_by_M_VLDL_CE_pct	12.4074	0.0364995	0.543901
IDL_P_by_M_LDL_PL_pct	-5.29027	0.036909	0.549263
S_LDL_C_by_M_HDL_C	-2.27462	0.0374867	0.557111
Tyr_by_M_HDL_C	-4.33183	0.0376404	0.558644
Total_PL_by_M_VLDL_PL_pct	1.57225	0.0378429	0.560251
ApoB_by_HDL_size	-2.79412	0.03785	0.560251
M_LDL_TG	0.167235	0.0380258	0.562101
S_LDL_FC	0.171997	0.0383473	0.565854
S_LDL_TG_by_M_VLDL_C_pct	5.61121	0.0383821	0.565854
HDL_L_by_S_LDL_C_pct	2.23147	0.0385449	0.567499
S_VLDL_P	0.156671	0.0386335	0.568046
M_VLDL_L_by_Acetoacetate	13.8201	0.0387406	0.568864
VLDL_size_by_M_VLDL_C_pct	7.07347	0.0388716	0.569347
S_VLDL_TG_by_Acetoacetate	23.0888	0.0389295	0.569347
L_VLDL_FC_by_Citrate	-3.36463	0.0389759	0.569347
HDL_CE_by_S_LDL_C_pct	2.33148	0.0389795	0.569347
LA_by_M_HDL_C	-2.9364	0.0392987	0.573253
Total_C_by_L_HDL_L	5.55801	0.0395302	0.57587
Total_TG_by_M_VLDL_C_pct	6.257	0.0397116	0.576707
TG_by_PG_by_M_HDL_C	-2.32773	0.0397246	0.576707
L_LDL_L_by_L_HDL_L	5.58994	0.0397441	0.576707
M_VLDL_P_by_HDL_size	-3.3805	0.0398578	0.577599
XXL_VLDL_FC_by_S_LDL_C_pct	-1.23077	0.0399504	0.578183
S_VLDL_PL_by_M_LDL_PL_pct	-3.64094	0.0401628	0.579389
S_HDL_C_by_L_LDL_PL_pct	-1.58151	0.0401651	0.579389
L_LDL_CE_by_L_HDL_L	5.56188	0.0401909	0.579389
Total_P_by_L_HDL_L	4.85471	0.0402875	0.580025
M_HDL_C_pct_by_Acetoacetate	-44.7661	0.0406092	0.582644
Lactate_by_Citrate	4.51523	0.0406337	0.582644
XS_VLDL_CE_by_HDL_size	-3.7069	0.0406687	0.582644
XS_VLDL_C_by_HDL_size	-3.82914	0.040694	0.582644
IDL_C_pct_by_Acetoacetate	-19.5217	0.0407717	0.582644
HDL_C_by_S_LDL_C_pct	2.28058	0.0407856	0.582644
L_VLDL_P_by_MUFA_pct	2.16557	0.040965	0.584366
M_VLDL_C_by_HDL_size	-2.91271	0.0410701	0.584366
Ala_by_M_LDL_PL_pct	4.02912	0.0410769	0.584366
L_VLDL_L_by_L_LDL_FC_pct	15.7813	0.0411175	0.584366
S_HDL_CE_by_L_HDL_L	6.07449	0.0411839	0.584557
M_VLDL_FC_by_HDL_size	-3.10081	0.0413177	0.584995
XXL_VLDL_P_by_S_LDL_C_pct	-1.77751	0.0413205	0.584995
S_VLDL_CE_by_Citrate	-3.20415	0.0415385	0.587329
XS_VLDL_CE_by_XS_VLDL_C_pct	5.24659	0.0416817	0.587922
LDL_P_by_Acetoacetate	14.4422	0.0417426	0.587922
IDL_CE_by_L_HDL_L	5.23707	0.0417536	0.587922
XXL_VLDL_TG_pct_by_M_HDL_C	2.16912	0.0417931	0.587922
XL_VLDL_FC_by_HDL_size	-3.12555	0.0419292	0.588483
M_VLDL_TG_pct	0.172501	0.0419394	0.588483
L_HDL_CE_pct_by_S_LDL_C_pct	0.953961	0.0420937	0.589899
LDL_size_by_L_LDL_FC_pct	18.7427	0.0422792	0.591217
XL_HDL_PL_by_L_HDL_L	-1.73683	0.0422947	0.591217
M_LDL_CE_pct_by_L_HDL_L	3.1061	0.042522	0.592219
L_LDL_P_by_Acetoacetate	15.3476	0.0425769	0.592219
IDL_P_by_HDL_size	-3.57145	0.0425988	0.592219
Tyr_by_L_HDL_L	6.75874	0.0426286	0.592219
S_VLDL_PL	0.157651	0.0426414	0.592219
Phosphoglyc_by_M_VLDL_CE_pct	10.3094	0.0427227	0.592219
L_VLDL_P_by_M_VLDL_CE_pct	9.12721	0.0427413	0.592219
Omega_6_by_Omega_3_by_Citrate	2.25966	0.0430543	0.595055
LDL_PL_by_M_HDL_C	-2.2112	0.043062	0.595055
M_LDL_TG_by_Acetoacetate	24.716	0.0431552	0.595055
Remnant_C_by_HDL_size	-3.19421	0.0431613	0.595055
L_VLDL_CE_by_M_HDL_C	-2.57899	0.0433405	0.596069
M_VLDL_PL	0.162201	0.0433923	0.596069
S_HDL_P_by_L_HDL_L	5.82258	0.0434058	0.596069
L_VLDL_TG_pct_by_XS_VLDL_C_pct	-1.52627	0.0434505	0.596069
XL_VLDL_P_by_Citrate	-2.90345	0.0435283	0.596329
XXL_VLDL_L_by_S_LDL_C_pct	-1.37112	0.0436818	0.596329
L_HDL_C_pct_by_Acetoacetate	-15.6906	0.0437023	0.596329
S_HDL_C_by_L_HDL_L	5.79022	0.0437173	0.596329
S_VLDL_FC_by_M_LDL_PL_pct	-4.09924	0.0437391	0.596329
VLDL_L_by_Citrate	-3.96857	0.0438616	0.596793
L_LDL_C_by_S_LDL_C_pct	-0.911431	0.043881	0.596793
XS_VLDL_CE_by_M_VLDL_CE_pct	12.0111	0.044143	0.598957
LDL_CE_by_M_HDL_C	-2.12104	0.0441679	0.598957
S_HDL_CE_by_L_LDL_PL_pct	-1.62238	0.0442027	0.598957
L_LDL_CE_pct_by_Gln	-2.06822	0.0443045	0.598972
M_LDL_CE	0.167061	0.0443121	0.598972
M_HDL_CE_pct_by_XS_VLDL_CE_pct	1.99637	0.0444213	0.599006
L_HDL_C_pct_by_MUFA_pct	-0.950955	0.044423	0.599006
Phosphoglyc_by_S_HDL_PL_pct	-1.14158	0.0447083	0.601574
S_HDL_FC_by_M_HDL_C	-1.38267	0.0447223	0.601574
XS_VLDL_FC_by_HDL_size	-3.89193	0.0450243	0.604152
L_HDL_TG_by_Acetoacetate	-7.64075	0.0450444	0.604152
Omega_6	0.170339	0.0450778	0.604152
S_LDL_CE_by_M_HDL_C	-2.3828	0.0452225	0.604842
S_LDL_P_by_L_HDL_L	5.45539	0.0452627	0.604842
XL_VLDL_L_by_HDL_size	-3.57818	0.0452934	0.604842
M_VLDL_L_by_M_HDL_C	-3.02839	0.0455005	0.606212
S_LDL_P_by_HDL_size	-2.49842	0.0455056	0.606212
LDL_P_by_HDL_size	-2.42374	0.0455942	0.606522
S_VLDL_L_by_M_LDL_PL_pct	-2.76805	0.0456386	0.606522
XL_VLDL_PL_by_Acetoacetate	11.2303	0.0457084	0.60672
M_VLDL_PL_by_HDL_size	-2.97763	0.0457725	0.606842
L_HDL_CE_pct_by_Acetoacetate	-15.288	0.0461571	0.608143
Lactate_by_L_HDL_L	4.54839	0.0462203	0.608143
LDL_P	0.158898	0.0462639	0.608143
M_VLDL_CE_by_HDL_size	-2.30868	0.0462763	0.608143
HDL_P_by_L_HDL_L	4.48504	0.0462843	0.608143
IDL_PL_by_HDL_size	-2.68214	0.0462865	0.608143
VLDL_P_by_Citrate	-3.78133	0.0462907	0.608143
M_LDL_P_by_HDL_size	-2.45317	0.0463106	0.608143
VLDL_FC_by_HDL_size	-3.72514	0.0463998	0.608592
IDL_C_pct_by_L_HDL_PL	-2.18269	0.0467881	0.612958
M_LDL_L	0.165	0.0469135	0.613873
XL_VLDL_CE_by_M_HDL_C	-2.52262	0.0470068	0.614159
XS_VLDL_TG_pct_by_L_HDL_L	-4.16377	0.0470464	0.614159
L_VLDL_L_by_MUFA_pct	2.08464	0.0472147	0.614514
IDL_C_by_L_HDL_L	5.06792	0.0472322	0.614514
Phosphatidylc_by_S_HDL_PL_pct	-1.14855	0.0472404	0.614514
XXL_VLDL_CE_by_L_LDL_FC_pct	12.3779	0.0474692	0.616036
L_VLDL_C_by_M_VLDL_CE_pct	8.77895	0.0476055	0.616036
VLDL_PL_by_HDL_size	-3.67766	0.0477364	0.616036
S_VLDL_FC_by_HDL_size	-2.89389	0.0477812	0.616036
L_LDL_P	0.157721	0.0478223	0.616036
L_LDL_C_pct_by_Acetoacetate	-25.4784	0.0478658	0.616036
XXL_VLDL_C_by_S_LDL_C_pct	-1.28044	0.0478713	0.616036
S_HDL_FC_by_L_LDL_PL_pct	-1.3336	0.0478939	0.616036
XS_VLDL_C_by_XS_VLDL_C_pct	5.23853	0.0479525	0.616036
XS_VLDL_L_by_XS_VLDL_C_pct	5.07308	0.0479525	0.616036
M_VLDL_P	0.155156	0.0479981	0.616036
L_VLDL_TG_by_Citrate	-3.27931	0.0480409	0.616036
Acetone_by_M_VLDL_C_pct	-4.70933	0.0480816	0.616036
XL_VLDL_C_by_M_VLDL_CE_pct	8.68531	0.0481517	0.616219
VLDL_C_by_HDL_size	-3.55676	0.0483426	0.617946
XS_VLDL_PL_by_Acetoacetate	9.16692	0.0484732	0.618901
S_VLDL_FC	0.155174	0.048532	0.618937
L_LDL_CE_by_M_HDL_C	-2.02972	0.0486229	0.619382
XXL_VLDL_TG_by_Acetoacetate	-17.961	0.0487071	0.61974
Cholines_by_S_HDL_PL_pct	-1.10128	0.0488862	0.621304
HDL_CE_by_Acetoacetate	-42.0644	0.0490473	0.622636
ApoB_by_Acetoacetate	12.5048	0.0491766	0.623561
Omega_3_by_M_HDL_C	-0.972434	0.0494343	0.626111
XL_VLDL_TG_by_M_VLDL_CE_pct	4.96464	0.0494986	0.626208
LDL_C_by_M_HDL_C	-2.05437	0.0496683	0.626518
S_HDL_CE_by_M_HDL_C	-1.24883	0.049683	0.626518
L_HDL_FC_pct_by_Citrate	-0.799523	0.049693	0.626518
L_VLDL_L	0.148455	0.0497622	0.626675
M_HDL_FC_by_S_LDL_C_pct	1.82757	0.0498514	0.627084
M_LDL_PL	0.162931	0.0500344	0.628442
M_LDL_C	0.162958	0.0500768	0.628442
XL_VLDL_TG_by_L_LDL_PL_pct	0.93236	0.0501963	0.628442
S_HDL_P_by_M_VLDL_C_pct	-2.60599	0.0501967	0.628442
VLDL_CE_by_HDL_size	-3.43019	0.0502436	0.628442
M_VLDL_PL_by_M_LDL_PL_pct	-3.45724	0.0503831	0.628867
non_HDL_C_by_L_HDL_L	5.13756	0.0504744	0.628867
M_LDL_TG_pct_by_L_HDL_PL	2.73193	0.0504758	0.628867
S_HDL_P_by_L_LDL_PL_pct	-1.56331	0.050505	0.628867
L_VLDL_P_by_Citrate	-3.38878	0.0508731	0.632315
XXL_VLDL_L_by_Citrate	-3.24579	0.0508963	0.632315
HDL_C_by_Acetoacetate	-41.8126	0.0511626	0.634426
HDL_FC_by_S_LDL_C_pct	2.00653	0.051181	0.634426
L_VLDL_CE_by_HDL_size	-3.18321	0.0512822	0.634576
XS_VLDL_C_by_Acetoacetate	9.33177	0.0513079	0.634576
XS_VLDL_PL_by_HDL_size	-3.38856	0.0513843	0.634811
LDL_L_by_M_HDL_C	-2.13045	0.0517263	0.638323
IDL_CE_by_XS_VLDL_C_pct	5.07877	0.0518712	0.639397
XXL_VLDL_FC_pct_by_L_HDL_L	-4.35664	0.0519425	0.639563
XS_VLDL_FC_by_Citrate	-3.3061	0.0520235	0.639849
Glucose_by_M_VLDL_CE_pct	5.94377	0.0521781	0.640785
L_HDL_CE_pct_by_M_HDL_C	1.042	0.0522155	0.640785
XS_VLDL_TG_pct_by_Acetoacetate	18.705	0.0522827	0.640898
M_VLDL_FC_by_M_LDL_PL_pct	-3.68835	0.052479	0.642592
ApoB	0.154112	0.052539	0.642615
XL_VLDL_L_by_MUFA_pct	2.12263	0.0528843	0.644047
Remnant_C_by_Acetoacetate	11.2711	0.0528989	0.644047
XXL_VLDL_TG_pct_by_M_VLDL_C_pct	4.19304	0.0529041	0.644047
LDL_P_by_M_LDL_PL_pct	-4.94908	0.0529727	0.644047
S_VLDL_P_by_M_LDL_PL_pct	-2.52808	0.0529928	0.644047
HDL_PL_by_M_HDL_L	0.508857	0.0530056	0.644047
M_VLDL_L_by_HDL_size	-3.01404	0.0531643	0.645266
S_HDL_PL_by_M_VLDL_PL_pct	1.48562	0.053405	0.647144
S_VLDL_P_by_M_HDL_C	-2.99332	0.053436	0.647144
S_VLDL_L_by_M_HDL_C	-3.02953	0.0535341	0.647623
Phosphatidylc_by_M_VLDL_C_pct	3.15767	0.0538126	0.65028
M_VLDL_CE_by_L_HDL_L	2.93779	0.0539904	0.651228
M_HDL_C_pct_by_M_VLDL_CE_pct	-5.86643	0.0540089	0.651228
Total_TG_by_M_HDL_C	-2.99882	0.0542109	0.652952
TG_by_PG_by_M_VLDL_C_pct	5.28642	0.0543651	0.654097
L_LDL_P_by_HDL_size	-2.32672	0.0545259	0.655318
Total_FC_by_L_HDL_L	5.07963	0.0547147	0.655972
L_HDL_TG_by_M_VLDL_C_pct	3.45451	0.0547506	0.655972
XL_VLDL_CE_by_M_VLDL_CE_pct	8.80627	0.0547582	0.655972
M_VLDL_CE_by_M_LDL_PL_pct	-3.8045	0.0551127	0.65921
Clinical_LDL_C_by_M_HDL_C	-2.08677	0.0551478	0.65921
L_VLDL_P_by_M_VLDL_C_pct	6.14654	0.0552402	0.659601
XS_VLDL_L_by_HDL_size	-3.69011	0.055546	0.662537
HDL_FC_by_L_HDL_L	2.48496	0.0557336	0.663243
XL_VLDL_P_by_M_VLDL_C_pct	5.57086	0.0559215	0.663243
L_LDL_P_by_M_LDL_PL_pct	-5.72013	0.0559272	0.663243
M_LDL_CE_pct_by_M_VLDL_CE_pct	9.61736	0.0559305	0.663243
XL_HDL_CE_pct_by_L_HDL_L	5.33969	0.0559643	0.663243
XL_HDL_TG	0.150195	0.0559651	0.663243
Tyr_by_M_VLDL_CE_pct	5.84312	0.05613	0.664102
ApoA1_by_S_LDL_C_pct	1.99635	0.0561576	0.664102
L_LDL_PL_pct	-0.166087	0.0566239	0.668901
XL_VLDL_FC_by_M_VLDL_C_pct	5.8876	0.057178	0.674181
M_VLDL_C_by_M_LDL_PL_pct	-4.11409	0.0572983	0.674181
XL_HDL_TG_pct_by_S_LDL_C_pct	-1.43032	0.0573123	0.674181
IDL_P_by_XS_VLDL_C_pct	5.56014	0.0573149	0.674181
M_VLDL_PL_by_M_HDL_C	-2.77238	0.0573993	0.674457
M_LDL_C_pct_by_Acetoacetate	-7.40184	0.0575613	0.675077
Val_by_M_VLDL_C_pct	7.91319	0.0576145	0.675077
VLDL_L	0.144548	0.0576352	0.675077
IDL_FC_by_HDL_size	-2.72592	0.0577543	0.675118
XXL_VLDL_TG_by_XS_VLDL_C_pct	-4.0222	0.0577737	0.675118
L_VLDL_PL_by_M_VLDL_C_pct	3.5821	0.0578478	0.675118
Tyr_by_M_VLDL_PL_pct	1.89321	0.0578829	0.675118
VLDL_L_by_M_VLDL_C_pct	6.43721	0.0580648	0.675692
L_VLDL_CE_by_M_VLDL_CE_pct	8.5145	0.0580953	0.675692
IDL_L_by_HDL_size	-2.53571	0.0581155	0.675692
S_VLDL_C_by_HDL_size	-2.82181	0.0582967	0.677087
HDL_FC_by_Acetoacetate	-39.4702	0.05873	0.679699
ApoB_by_ApoA1_by_Acetoacetate	34.8471	0.0587368	0.679699
Omega_6_by_Omega_3_by_M_VLDL_C_pct	-3.12447	0.0587373	0.679699
XS_VLDL_P_by_HDL_size	-3.57072	0.0587675	0.679699
L_LDL_C_by_M_HDL_C	-1.97018	0.0589064	0.680593
VLDL_P_by_HDL_size	-3.49637	0.0589934	0.680888
M_HDL_C_pct_by_M_VLDL_C_pct	-3.04937	0.0591221	0.681661
ApoB_by_ApoA1_by_M_LDL_PL_pct	8.03166	0.0592288	0.68218
XS_VLDL_FC_by_XS_VLDL_C_pct	4.98704	0.0595324	0.684886
Ala_by_M_HDL_C	-2.64651	0.0595876	0.684886
S_VLDL_PL_by_M_HDL_C	-2.96542	0.0597843	0.686434
VLDL_L_by_HDL_size	-3.55072	0.0598608	0.686598
M_HDL_TG_pct_by_M_HDL_C	-1.44406	0.0601472	0.688909
Omega_6_by_M_HDL_C	-2.80082	0.0602066	0.688909
L_HDL_C_pct_by_S_LDL_C_pct	0.818247	0.0602491	0.688909
PUFA	0.15951	0.0603611	0.689476
M_VLDL_P_by_M_HDL_C	-2.95548	0.0605117	0.690483
L_VLDL_TG_by_M_LDL_FC_pct	0.955769	0.0606097	0.690888
IDL_TG_by_XS_VLDL_C_pct	5.08591	0.0609359	0.693589
M_VLDL_TG_by_Citrate	-3.66388	0.0610213	0.693589
VLDL_TG_by_L_LDL_FC_pct	10.5146	0.061077	0.693589
XL_VLDL_L_by_M_VLDL_C_pct	6.27284	0.0610975	0.693589
Sphingomyelins_by_L_HDL_L	4.26374	0.0613631	0.695889
L_VLDL_TG_by_Acetoacetate	12.1714	0.061476	0.696296
S_VLDL_PL_by_HDL_size	-2.78896	0.061525	0.696296
S_VLDL_C_by_M_LDL_PL_pct	-4.4644	0.0616727	0.697255
L_HDL_TG_pct_by_M_HDL_C	-1.40787	0.0617491	0.697406
L_VLDL_C_by_HDL_size	-2.92709	0.0618408	0.697728
S_VLDL_L_by_Citrate	-3.41426	0.0619807	0.697884
S_LDL_P_by_M_HDL_C	-2.4119	0.0619808	0.697884
M_HDL_TG_by_M_HDL_C	-1.54554	0.0623619	0.70146
LDL_P_by_L_HDL_L	4.61075	0.0626225	0.703053
L_LDL_PL_by_M_HDL_C	-2.15064	0.0626306	0.703053
IDL_CE_pct_by_L_LDL_PL_pct	-1.30853	0.0627273	0.703423
XS_VLDL_P_by_XS_VLDL_C_pct	5.27821	0.0629445	0.703682
HDL_P_by_L_LDL_PL_pct	-1.31441	0.0629734	0.703682
XL_VLDL_C_by_M_HDL_C	-2.73674	0.0629741	0.703682
XL_HDL_TG_pct_by_M_HDL_C	-2.34336	0.0630049	0.703682
M_VLDL_FC	0.147478	0.0631965	0.70511
S_VLDL_TG_pct_by_XS_VLDL_C_pct	-2.68503	0.0632938	0.705484
S_HDL_C_pct_by_M_VLDL_CE_pct	-2.93488	0.0637071	0.708927
PUFA_by_M_HDL_C	-2.69047	0.0637835	0.708927
L_VLDL_PL_by_M_HDL_CE	-1.97589	0.0639144	0.708927
S_HDL_L_by_M_VLDL_PL_pct	1.40263	0.0640103	0.708927
XL_VLDL_L_by_L_LDL_FC_pct	11.2668	0.0640104	0.708927
LDL_L	0.154105	0.0640651	0.708927
L_LDL_L_by_M_HDL_C	-2.048	0.0641023	0.708927
LDL_CE	0.1546	0.0641157	0.708927
S_VLDL_FC_by_M_HDL_C	-2.85399	0.0644155	0.711531
LDL_PL	0.152902	0.0647493	0.713417
M_LDL_C_pct_by_Gln	-2.50757	0.0647541	0.713417
XXL_VLDL_CE_by_S_LDL_C_pct	-1.25005	0.0647798	0.713417
L_HDL_TG_by_XS_VLDL_CE_pct	-2.09089	0.0649232	0.713715
VLDL_L_by_M_HDL_C	-3.18325	0.064936	0.713715
M_HDL_FC_pct_by_L_HDL_L	1.44217	0.0652173	0.714482
Total_C_by_M_VLDL_PL_pct	1.21022	0.0652402	0.714482
Albumin_by_L_HDL_L	6.50485	0.0652471	0.714482
XL_HDL_L_by_S_LDL_C_pct	1.56986	0.0653234	0.714482
S_HDL_TG_pct_by_M_HDL_C	-1.49445	0.0653289	0.714482
M_LDL_P	0.147244	0.065403	0.714586
Total_FC	0.153773	0.0655032	0.714974
XXL_VLDL_PL_by_HDL_size	-4.68493	0.0658894	0.718481
S_VLDL_CE_by_M_HDL_C	-2.788	0.0662888	0.722123
S_HDL_FC_pct_by_Acetoacetate	-26.3098	0.0665431	0.72418
S_VLDL_TG_pct_by_L_HDL_L	-3.87651	0.0666536	0.724411
L_HDL_C_pct_by_XS_VLDL_CE_pct	1.41828	0.0666954	0.724411
S_VLDL_C_by_M_HDL_C	-2.84952	0.0667666	0.724474
Total_P_by_M_HDL_C	-0.880233	0.0670015	0.72631
L_LDL_P_by_L_HDL_L	4.25726	0.0671694	0.727417
non_HDL_C_by_M_HDL_C	-2.42179	0.0675441	0.730759
ApoA1_by_L_HDL_L	3.16766	0.0676379	0.731058
LDL_P_by_M_HDL_C	-2.43778	0.0679041	0.733218
Total_L_by_L_HDL_L	4.79248	0.0680685	0.734076
VLDL_size_by_HDL_size	-2.35182	0.0681163	0.734076
L_VLDL_L_by_HDL_size	-2.93819	0.0685494	0.738025
LDL_FC_by_M_HDL_C	-1.85121	0.0687474	0.739435
S_LDL_PL_by_M_LDL_PL_pct	-5.64133	0.0689915	0.740054
IDL_C_by_HDL_size	-2.39387	0.0690617	0.740054
LDL_C	0.151843	0.0690707	0.740054
L_LDL_P_by_M_HDL_C	-2.4097	0.0691493	0.740054
XL_HDL_CE_pct_by_Citrate	-1.87674	0.0692109	0.740054
XS_VLDL_FC_pct_by_HDL_size	-2.35671	0.0692259	0.740054
L_HDL_TG_pct_by_L_HDL_L	-2.8796	0.0694077	0.740054
L_HDL_TG_by_L_HDL_L	-2.91347	0.0694077	0.740054
XL_VLDL_C_by_HDL_size	-2.75518	0.0694839	0.740054
XL_VLDL_L_by_M_VLDL_CE_pct	7.86795	0.0696814	0.740054
S_VLDL_CE_by_HDL_size	-2.68259	0.0697217	0.740054
VLDL_P	0.139616	0.0697274	0.740054
M_LDL_P_by_L_HDL_L	4.76421	0.06976	0.740054
M_LDL_FC	0.151424	0.0698442	0.740054
L_HDL_C_pct_by_M_HDL_C	0.784222	0.0699006	0.740054
XL_VLDL_TG_by_M_VLDL_C_pct	4.24151	0.0699357	0.740054
XXL_VLDL_PL_pct_by_MUFA_pct	3.61739	0.0699427	0.740054
XL_HDL_PL_by_S_LDL_FC_pct	1.45239	0.0700183	0.740145
LDL_TG	0.146023	0.0701251	0.740566
XL_VLDL_C_by_M_VLDL_C_pct	5.40565	0.0702823	0.741453
Sphingomyelins_by_S_HDL_PL_pct	-1.39439	0.0705798	0.741453
S_LDL_FC_by_M_LDL_PL_pct	-4.54467	0.0707047	0.741453
S_HDL_FC_by_L_HDL_L	4.43167	0.070726	0.741453
M_VLDL_C	0.144087	0.0707932	0.741453
VLDL_TG_by_Creatinine	-4.98049	0.0708584	0.741453
Phe_by_L_HDL_L	4.56171	0.0708844	0.741453
XL_VLDL_L_by_M_HDL_C	-3.13089	0.0709073	0.741453
non_HDL_C_by_HDL_size	-2.15252	0.0709332	0.741453
IDL_CE_by_M_VLDL_PL_pct	1.19348	0.0709661	0.741453
XL_HDL_TG_pct_by_M_VLDL_CE_pct	5.03445	0.0709984	0.741453
M_VLDL_TG_by_S_VLDL_PL_pct	1.00519	0.0710137	0.741453
Total_PL_by_L_HDL_L	4.17501	0.0711948	0.742125
Omega_6_by_Omega_3_by_XS_VLDL_C_pct	-3.3205	0.0712123	0.742125
TG_by_PG_by_M_VLDL_CE_pct	7.38817	0.0715884	0.744965
ApoB_by_M_HDL_C	-2.63017	0.0716246	0.744965
S_VLDL_P_by_M_VLDL_C_pct	5.53402	0.071687	0.744965
XL_HDL_CE_by_S_LDL_C_pct	1.56672	0.0717994	0.745433
His_by_Acetoacetate	-23.9455	0.0719321	0.74562
Omega_6_by_Omega_3_by_M_VLDL_CE_pct	-4.08737	0.0720042	0.74562
XS_VLDL_CE_by_Acetoacetate	7.56801	0.0720557	0.74562
VLDL_PL_by_M_VLDL_C_pct	5.87108	0.0721124	0.74562
IDL_FC_by_L_HDL_L	4.4116	0.0721546	0.74562
XL_HDL_P_by_HDL_size	-1.02357	0.0727971	0.751557
M_LDL_TG_by_S_LDL_C_pct	-1.09613	0.0729348	0.752276
Total_L	0.15137	0.0733949	0.755442
M_VLDL_FC_by_M_HDL_C	-2.70386	0.0734705	0.755442
M_LDL_C_pct_by_S_VLDL_FC_pct	0.87796	0.0735009	0.755442
M_VLDL_TG_by_XL_VLDL_CE_pct	-2.22091	0.0735421	0.755442
non_HDL_C	0.146527	0.0735834	0.755442
XS_VLDL_PL_by_M_VLDL_C_pct	4.13678	0.073735	0.756296
Val_by_M_HDL_C	-4.02625	0.0738248	0.756516
VLDL_PL_by_M_HDL_C	-3.07073	0.0741896	0.75955
ApoB_by_ApoA1_by_M_VLDL_CE_pct	-46.2143	0.0745505	0.762539
M_LDL_C_pct_by_L_HDL_PL	-2.51136	0.0748601	0.764999
L_VLDL_P_by_HDL_size	-2.84754	0.0749767	0.765353
HDL_P_by_M_HDL_C	-0.59136	0.0750333	0.765353
M_VLDL_C_by_L_HDL_L	3.41999	0.0752343	0.766696
L_HDL_CE_pct_by_XS_VLDL_CE_pct	1.56758	0.0753903	0.767404
XXL_VLDL_PL_by_S_LDL_C_pct	-1.8385	0.0754425	0.767404
Leu	0.144766	0.0755983	0.768282
L_VLDL_FC_by_MUFA_pct	2.44685	0.0757747	0.769368
HDL_TG_by_M_VLDL_C_pct	3.69125	0.0759846	0.770196
XS_VLDL_TG_pct_by_M_VLDL_C_pct	2.00327	0.0759957	0.770196
L_VLDL_TG_by_M_VLDL_C_pct	4.7246	0.0761834	0.771392
S_HDL_FC_by_M_VLDL_PL_pct	1.4952	0.0764385	0.773267
M_VLDL_CE_by_M_HDL_C	-2.16003	0.0765675	0.773863
L_VLDL_CE_by_M_VLDL_C_pct	5.34	0.0767487	0.774987
M_LDL_P_by_M_HDL_C	-2.39892	0.0770061	0.776876
L_VLDL_L_by_M_VLDL_C_pct	5.6762	0.0770884	0.776998
S_LDL_FC_by_S_VLDL_PL_pct	1.04481	0.0773278	0.7787
XXL_VLDL_PL_pct_by_Citrate	-2.15201	0.0774278	0.778999
VLDL_P_by_M_LDL_PL_pct	-3.5063	0.0775758	0.779778
M_VLDL_CE	0.122579	0.0777603	0.780242
HDL_L_by_L_HDL_L	2.46334	0.0777639	0.780242
VLDL_FC_by_M_VLDL_C_pct	5.72072	0.0778704	0.780242
M_VLDL_C_by_M_HDL_C	-2.59982	0.0779043	0.780242
GlycA_by_M_VLDL_CE_pct	6.25313	0.0782432	0.78267
Total_FC_by_HDL_size	-2.15826	0.0782882	0.78267
L_VLDL_TG_pct	0.0862934	0.0784821	0.783899
L_VLDL_C_by_M_VLDL_C_pct	5.30153	0.0785763	0.784132
Total_FA_by_M_VLDL_C_pct	3.87214	0.0787211	0.784276
XL_HDL_TG_pct_by_L_HDL_CE	3.15029	0.0787326	0.784276
HDL_L_by_Acetoacetate	-37.0251	0.0788518	0.784756
S_VLDL_CE_by_M_LDL_PL_pct	-4.60791	0.0790869	0.785782
IDL_PL_by_S_LDL_C_pct	-0.807344	0.0790969	0.785782
IDL_CE_by_HDL_size	-2.25532	0.0794588	0.78813
L_HDL_TG_pct_by_L_LDL_FC_pct	6.49697	0.0794759	0.78813
Total_BCAA_by_M_HDL_C	-4.67582	0.0795811	0.788466
LA_pct_by_Acetoacetate	-21.0159	0.0801314	0.793207
XXL_VLDL_PL_pct_by_M_VLDL_C_pct	3.90147	0.0804251	0.795403
XXL_VLDL_C_by_L_LDL_FC_pct	8.54773	0.0806304	0.796235
Val	0.14477	0.0806661	0.796235
L_VLDL_FC_by_M_VLDL_C_pct	5.14985	0.0807839	0.796235
M_HDL_TG_by_L_HDL_L	-2.8792	0.0808395	0.796235
Total_CE_by_S_HDL_PL_pct	-1.0764	0.0808693	0.796235
M_LDL_CE_pct_by_Citrate	-2.93337	0.0810005	0.796817
L_LDL_CE	0.146153	0.0814827	0.799345
Phosphatidylc_by_M_VLDL_PL_pct	1.71311	0.0815124	0.799345
ApoA1_by_L_LDL_PL_pct	-1.14277	0.0815201	0.799345
Clinical_LDL_C_by_M_LDL_PL_pct	-3.6007	0.0815467	0.799345
Glucose_by_HDL_size	-3.02089	0.0816602	0.799749
S_HDL_L_by_L_HDL_L	4.60191	0.0817908	0.80032
PUFA_by_HDL_size	-2.39398	0.0819801	0.801082
Total_BCAA	0.143996	0.0820137	0.801082
XXL_VLDL_TG_pct_by_M_VLDL_CE_pct	2.89723	0.0823825	0.803975
XL_HDL_C_pct_by_S_LDL_FC_pct	-3.2071	0.082808	0.806688
XL_HDL_CE_pct_by_IDL_PL_pct	-1.35864	0.0828705	0.806688
VLDL_P_by_M_VLDL_C_pct	5.32547	0.0828794	0.806688
M_HDL_FC_by_L_LDL_PL_pct	-1.05183	0.0834038	0.811078
IDL_CE_by_M_HDL_C	-2.34152	0.0835201	0.811454
Phosphatidylc_by_M_HDL_C	-1.49398	0.0835892	0.811454
L_VLDL_FC_by_HDL_size	-2.50714	0.0838845	0.813606
IDL_L_by_L_HDL_L	4.07773	0.0840684	0.814094
XL_VLDL_PL_by_M_VLDL_C_pct	5.04872	0.0840821	0.814094
VLDL_P_by_M_HDL_C	-3.01678	0.0842488	0.814995
VLDL_size_by_Citrate	-3.98789	0.0848194	0.819296
ApoB_by_L_HDL_L	4.16395	0.084942	0.819296
M_VLDL_TG_pct_by_M_VLDL_C_pct	0.851954	0.0850153	0.819296
M_HDL_C_pct_by_XS_VLDL_CE_pct	1.44694	0.0850274	0.819296
L_LDL_L	0.143832	0.0852913	0.819296
VLDL_FC_by_M_HDL_C	-3.04546	0.085299	0.819296
L_LDL_FC_by_S_LDL_C_pct	-0.765102	0.0853905	0.819296
LDL_FC	0.143791	0.0854542	0.819296
XXL_VLDL_PL_pct_by_M_VLDL_CE_pct	5.50145	0.0854813	0.819296
M_LDL_P_by_M_LDL_PL_pct	-3.42134	0.085483	0.819296
Ile_by_M_HDL_C	-4.29933	0.0855085	0.819296
S_VLDL_C	0.132693	0.0858041	0.82096
S_HDL_FC_by_Gln	-1.36444	0.0858306	0.82096
S_LDL_PL_by_HDL_size	-2.25216	0.0865397	0.827026
IDL_C_by_XS_VLDL_C_pct	5.09727	0.0867078	0.827752
L_VLDL_L_by_Creatinine	-3.14753	0.0867654	0.827752
DHA_by_M_HDL_C	-0.418215	0.0870519	0.829637
Total_C_by_S_HDL_PL_pct	-1.05446	0.087113	0.829637
IDL_P_by_M_HDL_C	-2.93266	0.0873023	0.830724
L_LDL_C	0.143258	0.087432	0.831243
L_LDL_TG_by_M_HDL_L	3.56997	0.0875646	0.831789
XS_VLDL_L_by_M_VLDL_C_pct	4.47034	0.0878033	0.832732
L_VLDL_P	0.130796	0.0878145	0.832732
DHA_by_S_HDL_PL_pct	-1.35372	0.0881589	0.835281
M_HDL_TG_by_M_VLDL_C_pct	3.47592	0.0887942	0.84058
M_HDL_TG_pct_by_L_LDL_FC_pct	6.56918	0.0889685	0.841509
VLDL_C_by_M_VLDL_C_pct	5.38575	0.089056	0.841617
S_LDL_PL_by_S_VLDL_PL_pct	1.11565	0.0895675	0.845729
M_LDL_FC_by_S_HDL_PL_pct	-1.13456	0.0897549	0.846576
S_VLDL_TG_pct_by_XS_VLDL_CE_pct	-2.38086	0.0898104	0.846576
Total_C	0.144239	0.0903388	0.850831
Omega_3_pct_by_L_HDL_L	-2.39697	0.0905502	0.851458
Omega_6_pct_by_M_HDL_L	-1.71881	0.0905593	0.851458
L_VLDL_PL_by_Citrate	-2.05167	0.0906441	0.85153
ApoB_by_ApoA1_by_Citrate	-27.9457	0.0908404	0.85265
L_LDL_PL_by_S_HDL_PL_pct	-1.09251	0.0917275	0.860247
ApoB_by_ApoA1_by_S_HDL_PL_pct	-13.1441	0.0918083	0.860275
Clinical_LDL_C	0.14011	0.092008	0.861416
LA_pct_by_L_HDL_PL	-1.64099	0.0922437	0.862144
M_LDL_PL_by_S_HDL_PL_pct	-1.13802	0.0922966	0.862144
LDL_TG_by_M_HDL_L	3.66888	0.0923197	0.862144
XL_HDL_C_pct_by_XL_VLDL_FC_pct	2.13135	0.0926014	0.864045
M_VLDL_P_by_M_LDL_PL_pct	-3.1536	0.092874	0.86466
Total_FC_by_M_HDL_C	-2.39858	0.0929004	0.86466
LDL_PL_by_S_HDL_PL_pct	-1.18531	0.0929019	0.86466
MUFA_by_M_HDL_C	-2.82766	0.0929865	0.86472
VLDL_C_by_M_HDL_C	-2.987	0.0933158	0.867053
M_LDL_CE_pct_by_Creatinine	-7.92819	0.093445	0.867374
XL_HDL_P_by_S_LDL_C_pct	1.37999	0.0935072	0.867374
LDL_size_by_L_HDL_L	-2.61194	0.0936004	0.86751
M_VLDL_TG_by_M_VLDL_C_pct	5.13527	0.0937863	0.868168
XL_VLDL_PL_by_M_HDL_CE	-2.33114	0.0938285	0.868168
Unsaturation_by_M_VLDL_FC_pct	1.55114	0.0940723	0.869318
S_HDL_TG_pct_by_S_LDL_C_pct	-1.6044	0.0941955	0.869318
His_by_XS_VLDL_CE_pct	6.70489	0.0941968	0.869318
Albumin_by_M_VLDL_C_pct	3.69279	0.0943317	0.869318
LDL_C_by_S_HDL_PL_pct	-1.12416	0.0943974	0.869318
S_VLDL_P_by_Citrate	-3.08579	0.0944707	0.869318
Phosphoglyc_by_M_VLDL_C_pct	2.71731	0.0945894	0.869318
L_LDL_L_by_S_HDL_PL_pct	-1.13553	0.0946668	0.869318
Phe_by_M_HDL_C	-4.44795	0.0947507	0.869318
SFA_by_HDL_size	-2.65649	0.0947957	0.869318
XXL_VLDL_C_by_Citrate	-2.58542	0.0950843	0.869318
Total_L_by_M_HDL_C	-2.29515	0.0950961	0.869318
LDL_L_by_S_HDL_PL_pct	-1.14735	0.0951002	0.869318
XS_VLDL_FC_pct_by_S_LDL_C_pct	-0.740248	0.0951202	0.869318
Total_C_by_M_HDL_C	-2.0389	0.0951553	0.869318
Omega_6_by_HDL_size	-2.43585	0.0952106	0.869318
S_VLDL_L_by_M_VLDL_C_pct	5.06796	0.0953967	0.870298
Glucose_by_M_LDL_PL_pct	5.82699	0.0957719	0.873001
Total_P_by_L_LDL_PL_pct	-1.2589	0.0958774	0.873084
XL_HDL_CE_pct_by_Gln	-2.0831	0.0959525	0.873084
XS_VLDL_P_by_M_VLDL_C_pct	4.3204	0.0961962	0.873084
L_VLDL_TG_by_HDL_size	-2.15477	0.0962976	0.873084
M_VLDL_CE_by_M_VLDL_C_pct	4.05257	0.0963034	0.873084
LDL_FC_by_S_HDL_PL_pct	-1.1532	0.0963143	0.873084
Acetate	-0.162999	0.0963337	0.873084
XS_VLDL_TG_by_L_HDL_L	-3.41444	0.0964663	0.873569
LDL_size_by_M_LDL_PL_pct	-8.21062	0.0966564	0.873788
Total_CE_by_M_HDL_C	-1.89274	0.0967395	0.873788
L_LDL_C_by_S_HDL_PL_pct	-1.12248	0.0967728	0.873788
Total_PL_by_S_HDL_PL_pct	-0.955161	0.0968065	0.873788
XL_HDL_C_by_S_LDL_C_pct	1.29353	0.0969553	0.874417
VLDL_CE_by_M_VLDL_C_pct	5.15446	0.0971115	0.874438
L_LDL_CE_by_S_HDL_PL_pct	-1.12135	0.0971667	0.874438
IDL_C_by_M_VLDL_PL_pct	1.1722	0.0971949	0.874438
S_HDL_FC_pct_by_M_HDL_L	3.59994	0.0973071	0.874736
Remnant_C_by_M_HDL_C	-2.78391	0.0973926	0.874793
VLDL_FC	0.127728	0.0975501	0.875372
LDL_CE_by_S_HDL_PL_pct	-1.11101	0.0976765	0.875372
L_VLDL_TG_by_S_VLDL_PL_pct	0.80556	0.0976946	0.875372
HDL_PL_by_Acetoacetate	-34.7296	0.0978851	0.876369
VLDL_CE_by_M_HDL_C	-2.93699	0.0982387	0.878823
L_LDL_FC_by_M_HDL_C	-1.77789	0.0984116	0.879658
bOHbutyrate_by_M_VLDL_C_pct	-3.50202	0.098629	0.880842
Remnant_C	0.132328	0.098705	0.880842
Total_FA_by_M_HDL_C	-2.53654	0.0989154	0.880842
M_LDL_C_by_S_HDL_PL_pct	-1.10683	0.0989396	0.880842
Total_FA_by_L_HDL_CE	3.52647	0.0989424	0.880842
Total_P_by_Gln	-1.43712	0.0995276	0.884683
Cholines_by_M_VLDL_C_pct	2.66512	0.0995338	0.884683
L_LDL_TG	0.133415	0.0997883	0.886141
IDL_TG_pct_by_L_HDL_PL	2.20013	0.0998582	0.886141
M_LDL_L_by_S_HDL_PL_pct	-1.11583	0.100234	0.888767
S_HDL_TG_pct_by_M_VLDL_C_pct	3.17193	0.100473	0.890171
XXL_VLDL_PL_by_M_VLDL_CE_pct	7.28399	0.100592	0.890455
S_LDL_C_by_S_HDL_PL_pct	-1.16367	0.100907	0.890455
S_VLDL_CE_by_Creatinine	-1.88097	0.100913	0.890455
L_LDL_FC_by_S_HDL_PL_pct	-1.11905	0.100921	0.890455
S_HDL_FC_by_L_LDL_TG_pct	-2.51791	0.10102	0.890455
XL_VLDL_FC_by_M_HDL_C	-2.51196	0.101031	0.890455
M_VLDL_TG_pct_by_L_HDL_L	-2.2196	0.101085	0.890455
S_VLDL_L_by_HDL_size	-2.69605	0.10115	0.890455
ApoB_by_ApoA1_by_M_HDL_C	-40.5732	0.101349	0.891038
bOHbutyrate_by_S_VLDL_FC_pct	1.18912	0.101377	0.891038
L_LDL_PL	0.136302	0.101466	0.891114
XL_HDL_PL_by_L_HDL_CE	-1.6416	0.102537	0.899329
His_by_M_LDL_PL_pct	6.8104	0.102606	0.899329
L_VLDL_P_by_XL_VLDL_CE_pct	-1.35419	0.102724	0.899329
M_LDL_TG_by_M_HDL_L	3.73669	0.102777	0.899329
M_VLDL_L_by_XL_VLDL_CE_pct	-2.02155	0.102808	0.899329
VLDL_PL	0.124508	0.103321	0.903103
Total_CE	0.139566	0.103564	0.904161
Clinical_LDL_C_by_S_HDL_PL_pct	-1.14423	0.103606	0.904161
S_HDL_P_by_Gln	-1.97626	0.10377	0.904879
HDL_TG_by_M_HDL_C	-1.76052	0.104117	0.907191
L_VLDL_TG_pct_by_HDL_size	1.03209	0.10425	0.907635
IDL_C_by_M_HDL_C	-2.27058	0.104554	0.908422
Total_L_by_HDL_size	-1.96889	0.104581	0.908422
VLDL_L_by_XL_VLDL_CE_pct	-1.64514	0.104587	0.908422
S_LDL_L_by_HDL_size	-1.79651	0.104682	0.908534
S_HDL_CE_by_L_HDL_FC	4.1477	0.105785	0.917385
L_LDL_C_by_M_VLDL_PL_pct	1.03374	0.106761	0.924516
XS_VLDL_L_by_Citrate	-3.02458	0.106787	0.924516
L_LDL_CE_pct_by_L_HDL_L	3.40875	0.106858	0.924516
DHA_pct_by_L_HDL_L	-1.79339	0.107028	0.92526
L_LDL_FC_by_M_LDL_PL_pct	-3.42574	0.107235	0.926329
S_LDL_L_by_M_LDL_PL_pct	-3.99314	0.107669	0.929345
L_VLDL_P_by_Creatinine	-2.53034	0.107796	0.929723
L_LDL_FC	0.134553	0.107989	0.930264
M_LDL_C_pct_by_S_LDL_C_pct	-0.86067	0.108027	0.930264
Ile_by_M_VLDL_FC_pct	4.35247	0.108191	0.930945
Unsaturation_by_XS_VLDL_C_pct	3.03855	0.108609	0.933222
XL_HDL_C_pct_by_Gln	-1.75645	0.108737	0.933222
XL_VLDL_CE_by_HDL_size	-2.13637	0.108777	0.933222
S_VLDL_P_by_HDL_size	-2.83644	0.108818	0.933222
S_VLDL_L_by_Creatinine	-5.01231	0.108877	0.933222
VLDL_L_by_Creatinine	-2.50112	0.109499	0.93782
IDL_L_by_XS_VLDL_C_pct	5.3513	0.109593	0.937902
S_LDL_TG_pct_by_Citrate	3.45993	0.109907	0.939862
Leu_by_M_HDL_C	-5.1488	0.110219	0.940292
L_VLDL_PL_by_L_HDL_L	-0.81855	0.110235	0.940292
XS_VLDL_TG_by_XS_VLDL_C_pct	3.81305	0.110281	0.940292
XL_VLDL_TG_by_L_HDL_FC	-1.84468	0.110297	0.940292
S_VLDL_L_by_XL_VLDL_CE_pct	-1.89737	0.110457	0.940366
XL_VLDL_CE_by_M_VLDL_C_pct	4.30241	0.110476	0.940366
S_LDL_FC_by_S_HDL_PL_pct	-1.3736	0.11064	0.941032
L_LDL_TG_by_XS_VLDL_C_pct	5.66568	0.11076	0.941331
M_VLDL_P_by_M_VLDL_C_pct	4.96965	0.110934	0.942083
VLDL_size_by_XL_VLDL_CE_pct	-2.30275	0.111166	0.942798
XL_HDL_PL_by_S_LDL_C_pct	0.790698	0.111188	0.942798
XS_VLDL_PL_by_Citrate	-2.38293	0.111437	0.943808
S_LDL_CE_by_S_HDL_PL_pct	-1.06213	0.111478	0.943808
LDL_TG_by_S_LDL_C_pct	-0.986682	0.111933	0.946931
L_VLDL_PL_by_XL_VLDL_FC_pct	1.25857	0.112328	0.948505
IDL_C_pct_by_M_VLDL_CE_pct	-4.43363	0.112339	0.948505
TG_by_PG	0.122861	0.112493	0.948505
Total_CE_by_M_VLDL_PL_pct	1.17998	0.112661	0.948505
Omega_3_pct_by_M_VLDL_FC_pct	0.604989	0.112668	0.948505
SFA_by_S_HDL_PL_pct	-0.98603	0.112686	0.948505
XL_HDL_PL_pct_by_L_HDL_CE	-2.29925	0.112719	0.948505
LDL_PL_by_M_LDL_PL_pct	-3.56308	0.11357	0.954777
XL_VLDL_P_by_HDL_size	-2.11987	0.11373	0.954777
M_VLDL_L_by_M_VLDL_C_pct	4.97709	0.11381	0.954777
M_VLDL_C_by_M_VLDL_C_pct	4.49511	0.11381	0.954777
S_HDL_PL_by_L_HDL_L	3.96194	0.11401	0.955727
S_LDL_L_by_S_HDL_PL_pct	-1.28003	0.114271	0.956511
IDL_L_by_M_HDL_C	-2.35263	0.114276	0.956511
IDL_C_by_S_HDL_PL_pct	-1.15635	0.114588	0.9584
IDL_FC_by_S_HDL_PL_pct	-1.16287	0.114827	0.959665
L_LDL_PL_by_M_LDL_PL_pct	-3.40014	0.115274	0.962679
VLDL_TG_by_HDL_size	-2.90558	0.115643	0.963064
Lactate_by_M_VLDL_C_pct	5.12227	0.115706	0.963064
VLDL_C	0.122099	0.115751	0.963064
XS_VLDL_P_by_Citrate	-3.05653	0.11576	0.963064
M_HDL_FC_by_L_HDL_L	2.22406	0.115787	0.963064
M_LDL_CE_by_S_HDL_PL_pct	-1.09235	0.115843	0.963064
L_VLDL_CE_by_M_LDL_PL_pct	-2.9293	0.116483	0.967378
IDL_P_by_L_HDL_L	3.52546	0.116617	0.967378
XS_VLDL_TG_by_M_HDL_C	-2.31516	0.11673	0.967378
DHA_pct_by_Gln	0.382633	0.116759	0.967378
M_LDL_CE_pct	0.133022	0.116799	0.967378
ApoB_by_ApoA1_by_S_VLDL_CE_pct	-16.4744	0.117091	0.96907
Total_FA	0.130734	0.117624	0.972751
L_HDL_TG_pct_by_XS_VLDL_CE_pct	-2.01764	0.118121	0.975459
PUFA_by_L_HDL_CE	3.16359	0.118171	0.975459
His_by_M_VLDL_CE_pct	11.2134	0.118216	0.975459
HDL_P_by_S_LDL_C_pct	1.4984	0.118416	0.976383
Total_FA_by_HDL_size	-2.29468	0.118538	0.976657
XS_VLDL_CE_by_M_VLDL_C_pct	4.10584	0.118801	0.977604
XL_HDL_CE_pct_by_M_VLDL_FC_pct	-4.26252	0.11883	0.977604
M_VLDL_P_by_L_HDL_L	3.42629	0.119004	0.978311
S_LDL_P_by_S_HDL_PL_pct	-1.25593	0.119406	0.980462
LDL_FC_by_M_LDL_PL_pct	-3.53953	0.119531	0.980462
S_LDL_TG_by_M_HDL_C	-2.91368	0.119547	0.980462
Ile_by_L_HDL_L	3.43274	0.11962	0.980462
S_HDL_CE_by_L_HDL_PL	-2.49192	0.120075	0.983455
IDL_CE_by_S_HDL_PL_pct	-1.1498	0.120199	0.983749
Phosphoglyc_by_M_HDL_C	-1.63933	0.120542	0.984895
Cholines_by_L_HDL_L	3.34736	0.120741	0.984895
XL_VLDL_PL_by_M_HDL_C	-2.3794	0.120855	0.984895
S_LDL_TG_by_M_HDL_L	3.85337	0.120858	0.984895
S_HDL_C_pct_by_S_VLDL_FC_pct	1.51766	0.120932	0.984895
XS_VLDL_TG_pct_by_M_VLDL_CE_pct	4.69383	0.121022	0.984895
L_HDL_TG_pct_by_S_LDL_C_pct	-1.00576	0.121058	0.984895
VLDL_TG_by_Citrate	-3.26888	0.121064	0.984895
Total_PL_by_M_HDL_C	-1.87079	0.121141	0.984895
M_VLDL_FC_by_L_HDL_L	3.25193	0.121608	0.987965
L_VLDL_PL_by_L_HDL_PL	-1.74972	0.121913	0.989118
Remnant_C_by_L_HDL_L	3.65582	0.121982	0.989118
S_VLDL_TG_by_MUFA_pct	1.95801	0.122018	0.989118
S_HDL_L_by_Gln	-1.64246	0.122918	0.995683
M_HDL_C_pct_by_M_HDL_C	1.22008	0.123108	0.99585
S_HDL_P_by_L_LDL_TG_pct	-2.09598	0.123119	0.99585
DHA_pct_by_S_HDL_PL_pct	-1.19412	0.123216	0.995906
SFA_by_L_HDL_CE	2.93697	0.123512	0.997571
GlycA_by_XS_VLDL_C_pct	3.02459	0.123698	0.998279
S_VLDL_P_by_Creatinine	-4.66808	0.12378	0.998279
S_HDL_TG_by_S_LDL_C_pct	-1.28794	0.123895	0.998472
IDL_PL_by_M_HDL_C	-2.32938	0.1241	0.9994
XL_HDL_TG_by_M_HDL_L	4.06572	0.124311	0.999997
S_HDL_C_by_L_LDL_TG_pct	-2.05227	0.124758	0.999997
HDL_CE_by_M_HDL_C	0.332657	0.124817	0.999997
S_HDL_TG_by_Creatinine	-5.29909	0.124848	0.999997
Total_FC_by_S_HDL_PL_pct	-0.986318	0.125182	0.999997
XS_VLDL_C_by_M_VLDL_C_pct	4.00337	0.125322	0.999997
Cholines_by_M_HDL_C	-1.6669	0.125489	0.999997
Total_CE_by_L_HDL_FC	4.16367	0.12551	0.999997
Ile_by_M_HDL_CE	-5.08176	0.12608	0.999997
HDL_L_by_L_LDL_PL_pct	-0.945177	0.126152	0.999997
XS_VLDL_TG_by_L_HDL_C	3.42853	0.126225	0.999997
IDL_L_by_S_HDL_PL_pct	-1.17799	0.126274	0.999997
M_LDL_C_pct_by_M_VLDL_FC_pct	-1.56961	0.126331	0.999997
LDL_size_by_XS_VLDL_CE_pct	-2.07545	0.126351	0.999997
M_LDL_CE_by_L_HDL_FC	4.86651	0.127014	0.999997
XXL_VLDL_P	0.124437	0.127161	0.999997
XXL_VLDL_FC	0.125328	0.12725	0.999997
Total_L_by_M_VLDL_PL_pct	1.52229	0.127456	0.999997
S_VLDL_CE	0.116613	0.127633	0.999997
S_VLDL_PL_by_Creatinine	-3.33964	0.127977	0.999997
IDL_CE_by_L_HDL_FC	3.92049	0.128409	0.999997
L_VLDL_L_by_XL_VLDL_CE_pct	-1.40193	0.128415	0.999997
S_HDL_L_by_L_LDL_TG_pct	-1.99839	0.128424	0.999997
VLDL_CE	0.118574	0.128485	0.999997
IDL_L_by_S_LDL_C_pct	-0.686327	0.128682	0.999997
S_HDL_C_by_Gln	-1.97176	0.128744	0.999997
ApoA1_by_Acetoacetate	-30.3033	0.128899	0.999997
M_LDL_FC_by_Gln	-1.73441	0.129251	0.999997
M_LDL_TG_by_XXL_VLDL_CE_pct	1.59946	0.129627	0.999997
S_LDL_TG_pct_by_L_HDL_PL	2.32131	0.129882	0.999997
M_LDL_L_by_L_HDL_FC	4.72284	0.129937	0.999997
M_VLDL_PL_by_M_VLDL_C_pct	4.38634	0.130382	0.999997
XL_VLDL_P_by_M_VLDL_CE_pct	6.53091	0.130546	0.999997
L_LDL_L_by_M_VLDL_PL_pct	1.10479	0.130723	0.999997
Glucose_by_L_LDL_FC_pct	8.35112	0.130759	0.999997
XS_VLDL_TG_by_S_LDL_C_pct	-0.96363	0.130852	0.999997
IDL_P	0.12222	0.130961	0.999997
ApoB_by_ApoA1_by_XL_VLDL_FC_pct	40.9852	0.13121	0.999997
S_LDL_TG_pct_by_M_LDL_PL_pct	4.10932	0.13135	0.999997
S_VLDL_PL_by_XL_VLDL_CE_pct	-1.75895	0.131664	0.999997
VLDL_C_by_M_LDL_PL_pct	-4.30061	0.131838	0.999997
Omega_6_by_L_HDL_CE	2.73996	0.131914	0.999997
XL_VLDL_P_by_MUFA_pct	2.36428	0.132144	0.999997
S_HDL_FC_pct_by_M_LDL_PL_pct	-4.03101	0.132183	0.999997
L_LDL_PL_by_L_HDL_FC	4.4017	0.132244	0.999997
Val_by_L_HDL_L	3.78311	0.132336	0.999997
IDL_PL	0.122988	0.132535	0.999997
HDL_PL_by_L_LDL_PL_pct	-1.02041	0.132651	0.999997
Omega_6_by_Omega_3_by_M_VLDL_FC_pct	-1.96425	0.133334	0.999997
XXL_VLDL_TG_pct_by_S_VLDL_PL_pct	-1.1142	0.133471	0.999997
IDL_TG_by_M_HDL_L	4.38843	0.133569	0.999997
Omega_6_by_Omega_3_by_L_HDL_C	-2.04169	0.133687	0.999997
VLDL_FC_by_M_LDL_PL_pct	-3.58351	0.133693	0.999997
M_VLDL_L_by_M_LDL_PL_pct	-2.63683	0.133928	0.999997
Total_BCAA_by_L_HDL_L	3.78753	0.133957	0.999997
M_HDL_FC_pct_by_S_LDL_C_pct	0.953523	0.134159	0.999997
L_LDL_C_pct_by_Gln	-1.90999	0.134204	0.999997
XXL_VLDL_PL	0.122931	0.134806	0.999997
L_LDL_L_by_L_HDL_FC	4.47929	0.134866	0.999997
VLDL_CE_by_M_LDL_PL_pct	-4.74177	0.13497	0.999997
M_LDL_C_by_L_HDL_FC	4.83883	0.134987	0.999997
M_VLDL_TG_by_HDL_size	-2.2439	0.135351	0.999997
IDL_PL_by_S_HDL_PL_pct	-1.19895	0.135938	0.999997
S_LDL_CE_by_HDL_size	-1.51947	0.135955	0.999997
S_LDL_P_by_XXL_VLDL_CE_pct	1.28307	0.136044	0.999997
Total_TG_by_Creatinine	-6.15855	0.136158	0.999997
L_LDL_PL_by_HDL_size	-1.64663	0.136511	0.999997
L_HDL_CE_pct_by_L_HDL_L	1.29875	0.136658	0.999997
M_VLDL_FC_by_M_VLDL_C_pct	4.24883	0.137158	0.999997
S_VLDL_C_by_Creatinine	-1.96965	0.137436	0.999997
LA_by_HDL_size	-2.32608	0.137587	0.999997
XL_HDL_FC_by_HDL_size	-0.991101	0.137986	0.999997
M_LDL_FC_by_S_VLDL_PL_pct	0.875183	0.137998	0.999997
ApoB_by_ApoA1_by_S_LDL_C_pct	-9.43915	0.138301	0.999997
L_VLDL_PL_by_M_LDL_PL_pct	-1.38671	0.138325	0.999997
Tyr	0.119293	0.138403	0.999997
LDL_L_by_L_HDL_FC	4.48454	0.138441	0.999997
Total_C_by_L_HDL_FC	4.08142	0.138444	0.999997
VLDL_size_by_Gln	-1.7228	0.138939	0.999997
M_LDL_TG_by_M_HDL_C	-2.28838	0.139061	0.999997
S_HDL_FC_by_M_VLDL_C_pct	-1.88821	0.139183	0.999997
IDL_P_by_M_VLDL_C_pct	3.96798	0.139254	0.999997
S_HDL_FC_by_S_HDL_PL_pct	-0.80874	0.139364	0.999997
IDL_L	0.122611	0.139642	0.999997
XL_VLDL_FC_by_MUFA_pct	1.69256	0.139806	0.999997
XL_HDL_C_pct_by_M_VLDL_FC_pct	-4.59514	0.139932	0.999997
S_HDL_C_by_L_HDL_PL	-2.39654	0.140162	0.999997
HDL_PL_by_L_HDL_L	1.99999	0.140267	0.999997
Leu_by_M_VLDL_FC_pct	6.84198	0.140657	0.999997
S_LDL_FC_by_Gln	-1.66748	0.140784	0.999997
XXL_VLDL_CE_by_Citrate	-2.24024	0.140801	0.999997
S_LDL_L_by_S_VLDL_PL_pct	1.03689	0.140922	0.999997
XS_VLDL_FC_by_M_VLDL_C_pct	3.63943	0.141188	0.999997
XL_HDL_CE_pct_by_S_VLDL_PL_pct	1.39442	0.141238	0.999997
L_VLDL_C_pct	-0.13087	0.141317	0.999997
M_LDL_PL_by_L_HDL_FC	4.61532	0.141713	0.999997
LDL_PL_by_HDL_size	-1.60824	0.14194	0.999997
HDL_CE_by_L_LDL_PL_pct	-0.86376	0.14197	0.999997
Clinical_LDL_C_by_HDL_size	-1.63795	0.142072	0.999997
LDL_P_by_S_HDL_PL_pct	-1.08164	0.142159	0.999997
Total_C_by_HDL_size	-1.63554	0.142314	0.999997
Total_TG_by_MUFA_pct	2.24889	0.142357	0.999997
Total_CE_by_XL_VLDL_CE_pct	-2.15204	0.14236	0.999997
bOHbutyrate_by_L_HDL_L	5.02942	0.142622	0.999997
LDL_CE_by_L_HDL_FC	4.6442	0.142772	0.999997
M_HDL_TG_pct_by_M_VLDL_C_pct	3.08899	0.142894	0.999997
IDL_C_by_L_HDL_FC	3.74216	0.143181	0.999997
XL_HDL_FC_pct_by_XL_VLDL_FC_pct	1.24793	0.143505	0.999997
L_VLDL_C_by_M_LDL_PL_pct	-2.45852	0.143628	0.999997
HDL_TG_by_L_HDL_L	-2.78419	0.144121	0.999997
S_HDL_P_by_L_HDL_PL	-2.45961	0.144557	0.999997
Total_C_by_XL_VLDL_CE_pct	-2.09849	0.144825	0.999997
S_HDL_C_by_L_HDL_FC	4.23324	0.144951	0.999997
L_LDL_P_by_S_HDL_PL_pct	-1.09623	0.144962	0.999997
M_HDL_CE_pct_by_M_HDL_C	1.45679	0.14503	0.999997
L_LDL_FC_by_L_HDL_FC	4.50608	0.145182	0.999997
S_LDL_CE_by_L_HDL_FC	4.27176	0.145287	0.999997
XXL_VLDL_FC_pct_by_XS_VLDL_C_pct	2.54428	0.145348	0.999997
LA_pct_by_M_HDL_CE	-10.6023	0.145367	0.999997
LDL_TG_by_XXL_VLDL_CE_pct	1.57798	0.14545	0.999997
XL_HDL_PL_pct_by_Gln	0.931137	0.145516	0.999997
Glucose_by_XL_VLDL_FC_pct	1.88313	0.145537	0.999997
M_LDL_CE_by_Acetoacetate	16.3306	0.145583	0.999997
PUFA_by_MUFA_by_XL_VLDL_FC_pct	-3.13107	0.145612	0.999997
M_VLDL_TG_by_Acetoacetate	17.7806	0.145739	0.999997
XXL_VLDL_PL_pct	0.124781	0.146016	0.999997
Total_BCAA_by_M_VLDL_FC_pct	6.03313	0.146129	0.999997
non_HDL_C_by_S_HDL_PL_pct	-0.988081	0.146247	0.999997
XXL_VLDL_L_by_M_HDL_L	1.54802	0.146456	0.999997
XL_VLDL_CE_by_M_LDL_PL_pct	-3.26206	0.146466	0.999997
HDL_C_by_L_LDL_PL_pct	-0.841636	0.146887	0.999997
XXL_VLDL_P_by_M_HDL_C	-2.4986	0.146897	0.999997
S_HDL_FC_by_M_VLDL_CE_pct	7.59465	0.147004	0.999997
XL_VLDL_C_pct	-0.124447	0.147337	0.999997
Acetone_by_M_VLDL_FC_pct	-6.25479	0.147503	0.999997
Omega_6_by_Omega_3_by_L_HDL_L	3.89303	0.14756	0.999997
Sphingomyelins	0.124931	0.147876	0.999997
M_VLDL_PL_by_L_HDL_L	2.9116	0.147916	0.999997
S_VLDL_TG_pct_by_M_VLDL_CE_pct	3.16389	0.14803	0.999997
VLDL_PL_by_M_LDL_PL_pct	-3.54839	0.148162	0.999997
LDL_C_by_L_HDL_FC	4.61648	0.148698	0.999997
non_HDL_C_by_L_HDL_FC	4.06496	0.14897	0.999997
XS_VLDL_FC_pct_by_M_HDL_CE	3.39217	0.149777	0.999997
Total_CE_by_Gln	-1.48522	0.149955	0.999997
M_VLDL_C_by_Acetoacetate	4.60598	0.150247	0.999997
S_HDL_PL_by_M_HDL_CE	-2.73724	0.150316	0.999997
Albumin_by_L_HDL_PL	-1.8907	0.150481	0.999997
L_VLDL_TG_pct_by_M_VLDL_C_pct	-1.08983	0.150526	0.999997
Albumin_by_M_LDL_PL_pct	9.86744	0.150642	0.999997
M_VLDL_P_by_XL_VLDL_CE_pct	-1.84047	0.150926	0.999997
S_VLDL_PL_by_M_VLDL_C_pct	4.179	0.150946	0.999997
L_LDL_TG_by_S_LDL_C_pct	-0.90122	0.151625	0.999997
LDL_PL_by_L_HDL_FC	4.3179	0.151627	0.999997
L_LDL_C_by_L_HDL_FC	4.57445	0.151803	0.999997
Ala_by_M_VLDL_FC_pct	3.91256	0.152366	0.999997
XXL_VLDL_PL_by_M_HDL_C	-2.63035	0.152379	0.999997
Lactate_by_L_HDL_P	-1.93177	0.152384	0.999997
Total_TG_by_HDL_size	-2.62455	0.152672	0.999997
IDL_CE	0.120606	0.152715	0.999997
L_LDL_CE_pct	0.12217	0.152764	0.999997
S_VLDL_TG_by_L_HDL_C	4.28192	0.152888	0.999997
L_VLDL_TG_pct_by_M_LDL_PL_pct	1.73933	0.153018	0.999997
M_LDL_CE_pct_by_M_HDL_C	-1.493	0.153082	0.999997
VLDL_size	0.111428	0.153088	0.999997
M_VLDL_CE_by_L_HDL_PL	-3.04485	0.153153	0.999997
S_LDL_C_by_HDL_size	-1.47684	0.153786	0.999997
VLDL_L_by_M_LDL_PL_pct	-2.52912	0.15391	0.999997
M_HDL_FC_pct_by_L_HDL_P	-0.689546	0.15433	0.999997
MUFA_by_M_VLDL_C_pct	2.94455	0.154539	0.999997
S_HDL_CE_by_L_LDL_TG_pct	-1.83968	0.154603	0.999997
M_HDL_C_pct_by_S_LDL_C_pct	1.17595	0.154656	0.999997
LDL_FC_by_Gln	-1.59942	0.154698	0.999997
L_LDL_CE_by_L_HDL_FC	4.58352	0.154759	0.999997
XXL_VLDL_TG_by_S_VLDL_PL_pct	-1.18311	0.154854	0.999997
XS_VLDL_PL_by_M_HDL_C	-2.20061	0.15529	0.999997
XXL_VLDL_TG_pct_by_M_LDL_PL_pct	8.34849	0.155317	0.999997
M_LDL_TG_pct_by_M_VLDL_C_pct	2.56683	0.155485	0.999997
M_VLDL_L_by_L_HDL_L	3.1296	0.155665	0.999997
VLDL_L_by_L_HDL_CE	2.39606	0.155707	0.999997
ApoB_by_ApoA1_by_M_HDL_CE	-110.409	0.155838	0.999997
XS_VLDL_P_by_M_HDL_L	2.45327	0.156041	0.999997
S_LDL_PL_by_S_HDL_PL_pct	-1.63206	0.156066	0.999997
L_LDL_TG_by_XXL_VLDL_CE_pct	1.51607	0.156076	0.999997
VLDL_TG_by_MUFA_pct	1.98252	0.156176	0.999997
VLDL_TG_by_XL_VLDL_CE_pct	-1.85363	0.156227	0.999997
Omega_6_by_L_HDL_L	4.05509	0.156289	0.999997
VLDL_FC_by_XL_VLDL_CE_pct	-1.49906	0.156384	0.999997
XL_HDL_L_by_HDL_size	-0.770566	0.156391	0.999997
L_VLDL_TG_pct_by_L_HDL_PL	1.57041	0.156533	0.999997
IDL_TG	0.11347	0.156562	0.999997
XL_HDL_PL_by_Gln	1.00237	0.156569	0.999997
XS_VLDL_TG	0.112049	0.156827	0.999997
S_HDL_PL_by_Gln	-1.47697	0.157276	0.999997
Omega_3_pct_by_XS_VLDL_C_pct	1.41987	0.157738	0.999997
IDL_C	0.118147	0.157772	0.999997
IDL_FC_by_S_LDL_C_pct	-0.667893	0.157827	0.999997
Sphingomyelins_by_Gln	-1.41468	0.158089	0.999997
XS_VLDL_P_by_M_HDL_C	-2.70507	0.158267	0.999997
L_VLDL_C_by_MUFA_pct	2.27476	0.158295	0.999997
IDL_PL_by_L_HDL_L	3.10298	0.158453	0.999997
XS_VLDL_TG_pct_by_L_VLDL_PL_pct	-1.50175	0.159151	0.999997
Clinical_LDL_C_by_L_HDL_FC	4.64311	0.159803	0.999997
L_LDL_CE_by_M_VLDL_PL_pct	1.06197	0.160079	0.999997
Total_FC_by_XL_VLDL_CE_pct	-1.9092	0.160213	0.999997
S_LDL_C_by_S_VLDL_PL_pct	0.985586	0.16037	0.999997
IDL_CE_pct_by_XXL_VLDL_C_pct	-1.92495	0.160438	0.999997
XXL_VLDL_PL_by_M_HDL_CE	-11.7857	0.160465	0.999997
Ala_by_L_HDL_C	13.814	0.160907	0.999997
M_LDL_PL_by_S_VLDL_PL_pct	0.972106	0.161035	0.999997
LDL_CE_by_S_VLDL_PL_pct	0.898999	0.161994	0.999997
XS_VLDL_L_by_M_HDL_C	-2.65079	0.1621	0.999997
XS_VLDL_PL_by_M_HDL_L	1.8254	0.162139	0.999997
Total_PL	0.120558	0.16255	0.999997
IDL_TG_by_L_HDL_C	4.65712	0.163214	0.999997
S_LDL_FC_by_L_HDL_PL	-2.93179	0.163237	0.999997
His_by_HDL_size	4.37553	0.163418	0.999997
ApoB_by_ApoA1_by_S_LDL_FC_pct	13.3283	0.163426	0.999997
Leu_by_M_HDL_CE	-18.5563	0.16354	0.999997
M_LDL_TG_by_L_HDL_CE	2.68607	0.163593	0.999997
Clinical_LDL_C_by_L_HDL_PL	-3.28391	0.163733	0.999997
S_LDL_TG_by_Creatinine	-6.88817	0.164004	0.999997
M_LDL_FC_by_L_HDL_PL	-3.02153	0.164144	0.999997
XS_VLDL_FC_pct_by_M_VLDL_PL_pct	-0.723271	0.164497	0.999997
S_HDL_L_by_L_HDL_PL	-2.25538	0.164718	0.999997
XS_VLDL_P	0.110073	0.164794	0.999997
M_HDL_FC_pct_by_L_HDL_FC	1.59965	0.164875	0.999997
XS_VLDL_L_by_M_HDL_L	2.33828	0.164881	0.999997
Phosphatidylc_by_L_LDL_PL_pct	-0.985141	0.164916	0.999997
S_VLDL_CE_by_M_VLDL_C_pct	3.87186	0.165181	0.999997
L_LDL_CE_by_S_VLDL_PL_pct	0.864936	0.16581	0.999997
S_VLDL_P_by_XL_VLDL_CE_pct	-1.66222	0.166127	0.999997
Phosphoglyc_by_L_HDL_L	2.99323	0.166473	0.999997
GlycA_by_Citrate	-2.40979	0.166718	0.999997
S_HDL_CE_by_Gln	-2.17193	0.166745	0.999997
LDL_TG_by_M_HDL_C	-2.16644	0.166821	0.999997
M_HDL_FC_pct_by_S_HDL_PL_pct	-1.17399	0.166999	0.999997
S_HDL_TG_pct_by_L_HDL_C	1.96023	0.167033	0.999997
HDL_P_by_Gln	-1.38891	0.167091	0.999997
Val_by_M_VLDL_FC_pct	5.48835	0.167171	0.999997
S_HDL_PL_by_L_HDL_PL	-2.11195	0.167281	0.999997
TG_by_PG_by_HDL_size	-2.45768	0.167295	0.999997
M_LDL_TG_pct_by_S_VLDL_FC_pct	-0.8216	0.167377	0.999997
L_LDL_C_pct_by_L_LDL_TG_pct	-0.919755	0.167463	0.999997
S_HDL_C_pct_by_XS_VLDL_CE_pct	1.44347	0.167547	0.999997
L_HDL_CE_pct_by_M_VLDL_C_pct	1.04355	0.167887	0.999997
IDL_TG_pct_by_M_LDL_PL_pct	2.7907	0.16811	0.999997
XS_VLDL_TG_pct_by_HDL_size	2.09949	0.168123	0.999997
Glucose_by_Acetoacetate	-12.1281	0.168232	0.999997
S_HDL_P_by_L_HDL_FC	4.25427	0.168259	0.999997
L_VLDL_FC_pct	-0.123227	0.168624	0.999997
Cholines_by_L_LDL_TG_pct	-2.93948	0.168766	0.999997
Phosphoglyc_by_L_LDL_TG_pct	-2.87914	0.16911	0.999997
M_LDL_P_by_L_HDL_FC	3.70299	0.169627	0.999997
M_HDL_FC_by_XL_VLDL_C_pct	1.50886	0.169696	0.999997
LA_pct_by_M_HDL_L	-1.35153	0.16975	0.999997
L_LDL_PL_by_L_HDL_PL	-3.31283	0.170111	0.999997
XXL_VLDL_P_by_M_HDL_L	4.02178	0.170165	0.999997
LDL_FC_by_L_HDL_FC	4.506	0.170266	0.999997
LDL_FC_by_L_HDL_PL	-3.11013	0.170525	0.999997
S_VLDL_FC_by_L_HDL_L	2.7634	0.170674	0.999997
VLDL_PL_by_XL_VLDL_CE_pct	-1.36218	0.170904	0.999997
Sphingomyelins_by_L_HDL_P	-4.26114	0.170965	0.999997
S_HDL_P_by_XS_VLDL_PL_pct	-7.21785	0.171128	0.999997
XS_VLDL_CE_by_M_HDL_C	-2.55992	0.171229	0.999997
Total_L_by_S_HDL_PL_pct	-0.864402	0.171305	0.999997
Tyr_by_L_HDL_P	-1.80038	0.171529	0.999997
IDL_CE_pct_by_M_HDL_CE	-1.8552	0.171688	0.999997
M_LDL_C_by_L_HDL_PL	-2.99234	0.171974	0.999997
XL_HDL_C_pct_by_S_VLDL_PL_pct	1.628	0.172413	0.999997
M_LDL_PL_by_L_HDL_PL	-3.01554	0.172417	0.999997
LDL_C_by_S_VLDL_PL_pct	0.861774	0.172592	0.999997
XL_HDL_TG_by_L_HDL_C	6.51245	0.172594	0.999997
XL_HDL_CE_pct_by_XL_VLDL_FC_pct	1.63581	0.172664	0.999997
S_VLDL_C_by_M_VLDL_C_pct	3.8612	0.172807	0.999997
L_LDL_FC_by_Gln	-1.514	0.172988	0.999997
L_VLDL_TG_by_XL_VLDL_CE_pct	-1.07289	0.173357	0.999997
L_LDL_C_by_Gln	-1.58034	0.173532	0.999997
XL_VLDL_TG_by_HDL_size	-1.52002	0.173572	0.999997
IDL_CE_by_L_HDL_PL	-3.37335	0.173807	0.999997
S_VLDL_TG_pct_by_Citrate	1.66111	0.173899	0.999997
XXL_VLDL_L_by_L_HDL_FC	-3.58306	0.173914	0.999997
L_LDL_FC_by_L_HDL_PL	-3.15306	0.174045	0.999997
L_LDL_CE_by_Gln	-1.59771	0.174248	0.999997
SFA	0.113137	0.174442	0.999997
M_LDL_L_by_Acetoacetate	15.2338	0.174649	0.999997
M_LDL_CE_by_L_HDL_PL	-2.96469	0.174738	0.999997
S_HDL_TG_by_L_HDL_C	5.15974	0.174834	0.999997
Phe_by_M_HDL_CE	-26.5566	0.174919	0.999997
M_VLDL_C_by_L_HDL_PL	-3.30376	0.175001	0.999997
XL_HDL_PL_pct_by_S_LDL_FC_pct	1.38217	0.175136	0.999997
S_HDL_C_by_XS_VLDL_PL_pct	-7.02171	0.17531	0.999997
M_HDL_TG_pct_by_S_LDL_C_pct	-1.05293	0.17545	0.999997
XL_HDL_CE_pct_by_L_HDL_PL	-2.86594	0.175771	0.999997
XXL_VLDL_FC_pct_by_XS_VLDL_CE_pct	2.55586	0.175841	0.999997
Total_PL_by_M_VLDL_C_pct	2.40964	0.176058	0.999997
XL_HDL_TG_pct_by_L_HDL_C	7.30214	0.176136	0.999997
Leu_by_L_HDL_L	3.13235	0.176198	0.999997
LA_pct_by_L_HDL_C	7.23552	0.176262	0.999997
LDL_TG_by_XS_VLDL_C_pct	5.51401	0.176675	0.999997
XS_VLDL_C_by_M_HDL_C	-2.57169	0.176698	0.999997
M_LDL_CE_pct_by_XL_VLDL_CE_pct	-1.92268	0.176728	0.999997
Total_P_by_L_HDL_PL	-1.97169	0.176746	0.999997
M_HDL_FC_by_S_HDL_PL_pct	-0.894433	0.177021	0.999997
L_VLDL_TG_pct_by_M_LDL_FC_pct	0.867468	0.177232	0.999997
IDL_C_by_S_LDL_C_pct	-0.607379	0.177245	0.999997
XS_VLDL_FC_pct_by_L_HDL_C	-4.52978	0.177426	0.999997
SFA_by_L_VLDL_C_pct	2.32481	0.177598	0.999997
HDL_TG_by_XS_VLDL_C_pct	2.38754	0.177606	0.999997
IDL_C_by_L_HDL_PL	-3.42156	0.177672	0.999997
Val_by_XS_VLDL_C_pct	5.22468	0.178021	0.999997
ApoB_by_ApoA1_by_L_HDL_PL_pct	-72.7367	0.178032	0.999997
Omega_3_by_L_HDL_C	2.7441	0.178091	0.999997
LDL_PL_by_L_HDL_PL	-3.15573	0.178111	0.999997
Total_P_by_S_LDL_C_pct	1.23055	0.178356	0.999997
IDL_PL_by_XS_VLDL_C_pct	5.55337	0.178357	0.999997
Total_P_by_S_HDL_PL_pct	-0.808057	0.178571	0.999997
non_HDL_C_by_Acetoacetate	10.4404	0.178573	0.999997
S_HDL_TG_by_MUFA_pct	3.04902	0.178689	0.999997
XXL_VLDL_FC_pct_by_S_LDL_FC_pct	2.93416	0.178766	0.999997
LDL_C_by_Gln	-1.62602	0.179024	0.999997
S_LDL_CE_pct_by_L_HDL_PL	-2.24224	0.179127	0.999997
M_VLDL_TG_pct_by_M_HDL_CE	-4.6752	0.179253	0.999997
S_HDL_PL_by_L_LDL_TG_pct	-1.82496	0.179293	0.999997
M_LDL_L_by_L_HDL_PL	-2.95116	0.179334	0.999997
XL_HDL_PL_pct_by_M_VLDL_FC_pct	0.864346	0.179553	0.999997
XXL_VLDL_P_by_HDL_size	-3.89283	0.179569	0.999997
XXL_VLDL_FC_pct_by_S_HDL_PL_pct	-0.994385	0.179674	0.999997
XL_HDL_PL_pct_by_S_VLDL_PL_pct	-0.657702	0.179972	0.999997
Acetone_by_M_HDL_L	2.40225	0.179995	0.999997
ApoB_by_ApoA1_by_M_LDL_FC_pct	-7.93251	0.180163	0.999997
IDL_TG_by_S_LDL_C_pct	-0.842227	0.180241	0.999997
LA_by_XL_VLDL_CE_pct	-2.34785	0.180437	0.999997
IDL_FC	0.109747	0.180664	0.999997
M_LDL_C_by_Gln	-1.71512	0.180738	0.999997
Glucose_by_XL_VLDL_CE_pct	1.81342	0.180951	0.999997
XS_VLDL_CE_by_M_LDL_PL_pct	-6.27981	0.181148	0.999997
Leu_by_S_VLDL_PL_pct	0.72896	0.18126	0.999997
S_LDL_C_by_M_LDL_PL_pct	-3.42565	0.181274	0.999997
L_LDL_TG_by_S_HDL_PL_pct	-1.34879	0.181337	0.999997
VLDL_size_by_M_VLDL_CE_pct	4.67881	0.18141	0.999997
S_HDL_CE_by_XS_VLDL_PL_pct	-6.44333	0.181421	0.999997
S_LDL_TG_by_XXL_VLDL_CE_pct	1.83081	0.181646	0.999997
M_HDL_FC_pct_by_XL_VLDL_CE_pct	-1.23273	0.181767	0.999997
XS_VLDL_TG_pct_by_M_HDL_CE	-2.79624	0.181927	0.999997
M_LDL_FC_by_L_HDL_FC	4.70874	0.182023	0.999997
LDL_C_by_L_HDL_PL	-3.00999	0.182141	0.999997
M_VLDL_TG_pct_by_Citrate	1.80967	0.182492	0.999997
Phosphoglyc_by_L_LDL_PL_pct	-1.00285	0.182499	0.999997
LDL_L_by_HDL_size	-1.40214	0.182534	0.999997
Omega_3_by_S_VLDL_PL_pct	1.00619	0.182593	0.999997
L_VLDL_TG_by_L_LDL_FC_pct	5.07187	0.182806	0.999997
L_HDL_TG_pct_by_L_HDL_C	6.41098	0.182848	0.999997
XL_HDL_FC_by_XS_VLDL_C_pct	1.04545	0.182906	0.999997
S_VLDL_TG_pct	0.112937	0.183008	0.999997
DHA_pct_by_M_HDL_CE	2.35042	0.183763	0.999997
M_HDL_TG_pct_by_L_HDL_C	3.64416	0.183774	0.999997
Ile	0.107973	0.183842	0.999997
L_VLDL_CE_pct	-0.115631	0.183877	0.999997
L_LDL_CE_pct_by_S_LDL_C_pct	-0.930423	0.183961	0.999997
L_HDL_TG_by_L_HDL_C	6.83773	0.184034	0.999997
L_LDL_C_by_L_HDL_PL	-3.0092	0.184154	0.999997
S_VLDL_FC_by_M_VLDL_C_pct	3.7598	0.184251	0.999997
HDL_TG_by_L_HDL_C	7.33368	0.184258	0.999997
L_LDL_L_by_M_LDL_PL_pct	-3.17494	0.184412	0.999997
IDL_TG_by_L_HDL_L	-2.71711	0.184443	0.999997
Glucose_by_L_HDL_PL	-0.909927	0.1845	0.999997
XXL_VLDL_FC_pct_by_HDL_size	1.02822	0.184546	0.999997
IDL_FC_by_M_HDL_C	-1.99133	0.184733	0.999997
XL_HDL_CE_pct_by_L_HDL_FC	3.54698	0.184777	0.999997
M_LDL_C_by_Acetoacetate	14.4398	0.185013	0.999997
Total_FC_by_L_HDL_FC	3.77593	0.185182	0.999997
HDL_FC_by_S_HDL_PL_pct	-1.0156	0.185209	0.999997
XXL_VLDL_TG_pct_by_S_HDL_PL_pct	0.89713	0.185393	0.999997
M_HDL_FC_pct_by_L_HDL_PL	-0.785505	0.185394	0.999997
SFA_by_M_HDL_C	-1.91741	0.185407	0.999997
S_LDL_C_by_L_HDL_FC	4.16412	0.185458	0.999997
S_LDL_TG_by_L_HDL_C	6.41833	0.186287	0.999997
S_VLDL_FC_by_XL_VLDL_CE_pct	-1.75166	0.186346	0.999997
L_LDL_L_by_L_HDL_PL	-3.04058	0.18653	0.999997
LDL_CE_by_L_HDL_PL	-2.96626	0.186574	0.999997
S_VLDL_TG_pct_by_L_HDL_PL	3.53786	0.186733	0.999997
Total_C_by_Gln	-1.46512	0.186817	0.999997
MUFA_by_L_HDL_CE	4.45572	0.186922	0.999997
ApoB_by_S_HDL_PL_pct	-0.997105	0.186948	0.999997
M_HDL_CE_pct_by_L_HDL_C	-2.90108	0.187004	0.999997
Total_PL_by_L_LDL_TG_pct	-3.04579	0.187196	0.999997
Pyruvate	-0.104194	0.187349	0.999997
S_HDL_TG_pct_by_M_LDL_PL_pct	-2.09223	0.187389	0.999997
M_HDL_TG_by_L_HDL_C	5.72271	0.1874	0.999997
Total_CE_by_L_HDL_PL	-2.97627	0.187498	0.999997
LDL_FC_by_M_VLDL_PL_pct	0.86997	0.187688	0.999997
IDL_TG_by_M_HDL_C	-2.19065	0.187749	0.999997
IDL_FC_by_L_HDL_PL	-3.504	0.18783	0.999997
L_VLDL_TG_by_L_HDL_L	2.43594	0.187836	0.999997
XS_VLDL_FC_by_M_HDL_C	-2.4759	0.187841	0.999997
Cholines_by_Gln	-1.02918	0.187861	0.999997
M_LDL_CE_pct_by_Gln	-1.67475	0.188091	0.999997
LDL_L_by_L_HDL_PL	-3.00209	0.188103	0.999997
L_VLDL_FC_by_XL_VLDL_CE_pct	-1.17979	0.188489	0.999997
LDL_CE_by_Gln	-1.62929	0.188619	0.999997
L_LDL_CE_by_L_HDL_PL	-2.95257	0.188659	0.999997
Total_P_by_L_LDL_TG_pct	-2.19527	0.188788	0.999997
S_LDL_P_by_S_VLDL_CE_pct	2.11602	0.188809	0.999997
Total_TG_by_L_HDL_CE	3.86653	0.188886	0.999997
S_HDL_L_by_M_HDL_CE	-7.60473	0.188902	0.999997
M_VLDL_PL_by_XL_VLDL_CE_pct	-1.70938	0.188958	0.999997
IDL_L_by_M_VLDL_PL_pct	1.29003	0.189047	0.999997
HDL_P_by_L_HDL_PL	-1.65463	0.189099	0.999997
L_LDL_L_by_HDL_size	-1.40462	0.189532	0.999997
S_LDL_TG_by_L_HDL_CE	4.63156	0.189693	0.999997
IDL_CE_by_S_LDL_C_pct	-0.58401	0.189731	0.999997
LDL_TG_by_L_HDL_CE	2.07497	0.189885	0.999997
M_LDL_C_by_S_VLDL_PL_pct	0.925888	0.190038	0.999997
Total_CE_by_HDL_size	-1.43117	0.190194	0.999997
XL_VLDL_P_by_M_LDL_PL_pct	-1.57598	0.190318	0.999997
L_VLDL_TG_pct_by_S_HDL_PL_pct	0.628164	0.190468	0.999997
DHA_by_L_HDL_CE	1.11392	0.190475	0.999997
XL_HDL_P_by_Gly	1.3852	0.190849	0.999997
M_VLDL_TG_by_MUFA_pct	1.80613	0.191002	0.999997
M_HDL_FC_by_L_HDL_PL	-1.02264	0.191095	0.999997
S_HDL_C_by_S_HDL_PL_pct	-0.757399	0.19114	0.999997
M_LDL_L_by_S_VLDL_PL_pct	0.940548	0.19116	0.999997
LDL_L_by_S_VLDL_PL_pct	0.868139	0.191197	0.999997
IDL_CE_pct_by_M_HDL_L	-2.64503	0.191224	0.999997
Sphingomyelins_by_HDL_size	-1.87165	0.191393	0.999997
Omega_3_by_L_HDL_CE	2.16562	0.191542	0.999997
non_HDL_C_by_L_HDL_PL	-3.22398	0.191605	0.999997
IDL_TG_by_HDL_size	-1.92641	0.191833	0.999997
L_HDL_FC_pct_by_M_LDL_PL_pct	-1.94246	0.191844	0.999997
M_VLDL_TG_pct_by_L_HDL_PL	2.89166	0.19189	0.999997
Total_PL_by_HDL_size	-1.51841	0.191894	0.999997
PUFA_pct_by_L_LDL_FC_pct	3.85579	0.191972	0.999997
L_LDL_TG_by_M_HDL_C	-1.9858	0.192332	0.999997
HDL_PL_by_M_VLDL_C_pct	2.143	0.19255	0.999997
IDL_L_by_L_HDL_FC	3.41132	0.192618	0.999997
Phosphatidylc_by_Gln	-0.86734	0.192957	0.999997
S_LDL_C_by_L_HDL_PL	-2.94037	0.193164	0.999997
S_HDL_PL_pct	-0.102724	0.19339	0.999997
XL_HDL_C_pct_by_L_HDL_FC	3.02034	0.193566	0.999997
Total_FA_by_L_LDL_TG_pct	-3.43938	0.193936	0.999997
Total_C_by_L_HDL_PL	-3.00561	0.194472	0.999997
XXL_VLDL_TG_by_M_LDL_FC_pct	1.26404	0.194821	0.999997
XL_HDL_C_pct_by_IDL_PL_pct	-1.52754	0.194847	0.999997
XL_VLDL_CE_pct	-0.110536	0.195039	0.999997
ApoA1_by_M_HDL_L	0.579955	0.195111	0.999997
XS_VLDL_TG_by_M_HDL_L	5.07187	0.195224	0.999997
Total_L_by_XL_VLDL_CE_pct	-2.29983	0.19535	0.999997
L_LDL_C_by_S_VLDL_PL_pct	0.807689	0.195395	0.999997
ApoB_by_ApoA1_by_Creatinine	8.07794	0.195433	0.999997
LDL_L_by_M_LDL_PL_pct	-3.17936	0.195535	0.999997
Omega_3_by_S_HDL_PL_pct	-1.74507	0.195925	0.999997
IDL_L_by_L_HDL_PL	-3.31592	0.195956	0.999997
Phosphatidylc_by_L_LDL_TG_pct	-2.46836	0.196368	0.999997
PUFA_by_MUFA_by_M_HDL_CE	20.9547	0.196425	0.999997
M_LDL_P_by_L_HDL_PL	-2.96692	0.196632	0.999997
XXL_VLDL_PL_pct_by_S_LDL_C_pct	-1.81757	0.196702	0.999997
S_LDL_TG_pct_by_Creatinine	-4.07174	0.196754	0.999997
Lactate_by_L_HDL_C	3.61447	0.196824	0.999997
XS_VLDL_FC_by_M_HDL_L	2.11916	0.196851	0.999997
XXL_VLDL_PL_pct_by_M_HDL_CE	-25.1807	0.196925	0.999997
S_HDL_FC_pct_by_HDL_size	-1.15631	0.196988	0.999997
IDL_CE_pct_by_M_VLDL_CE_pct	-3.02703	0.196993	0.999997
XXL_VLDL_FC_by_L_LDL_PL_pct	1.65878	0.197142	0.999997
XS_VLDL_PL_by_L_HDL_C	2.17906	0.19732	0.999997
L_LDL_TG_by_L_HDL_C	6.07744	0.197378	0.999997
M_VLDL_CE_by_S_HDL_PL_pct	-0.806411	0.197473	0.999997
PUFA_by_L_LDL_TG_pct	-3.57133	0.197637	0.999997
Total_FC_by_M_LDL_PL_pct	-2.36682	0.197728	0.999997
Total_TG_by_L_HDL_C	5.24792	0.198023	0.999997
LDL_TG_by_L_HDL_C	6.37278	0.198087	0.999997
bOHbutyrate_by_M_VLDL_FC_pct	-4.23125	0.198334	0.999997
M_LDL_PL_by_Acetoacetate	14.6174	0.198446	0.999997
Omega_6_by_Omega_3_by_M_HDL_CE	-50.914	0.198509	0.999997
XL_HDL_L_by_XL_VLDL_FC_pct	-1.91108	0.198715	0.999997
L_VLDL_TG_pct_by_M_HDL_L	-1.15834	0.198803	0.999997
M_LDL_CE_pct_by_L_HDL_FC	4.73802	0.19938	0.999997
L_VLDL_P_by_L_HDL_CE	2.1291	0.199734	0.999997
Remnant_C_by_M_VLDL_C_pct	3.43451	0.199771	0.999997
L_VLDL_TG_by_S_VLDL_FC_pct	0.736241	0.199822	0.999997
PUFA_pct_by_M_HDL_CE	-6.51297	0.199902	0.999997
ApoB_by_ApoA1_by_M_HDL_L	-64.422	0.20009	0.999997
XXL_VLDL_FC_pct_by_M_HDL_CE	-21.0642	0.200346	0.999997
L_LDL_TG_by_HDL_size	-1.70824	0.200489	0.999997
M_LDL_P_by_S_HDL_PL_pct	-0.92219	0.200629	0.999997
Sphingomyelins_by_L_LDL_TG_pct	-3.59733	0.200899	0.999997
L_LDL_CE_pct_by_M_HDL_C	-1.15827	0.201303	0.999997
PUFA_by_MUFA_by_L_LDL_FC_pct	-6.03422	0.201326	0.999997
S_LDL_P_by_M_LDL_PL_pct	-3.68173	0.201546	0.999997
ApoB_by_ApoA1_by_L_VLDL_CE_pct	11.283	0.2016	0.999997
XS_VLDL_L_by_MUFA_pct	1.99891	0.202142	0.999997
Total_FC_by_S_LDL_C_pct	-0.628696	0.202162	0.999997
Omega_6_pct_by_M_HDL_CE	-26.3957	0.202312	0.999997
LA_pct_by_L_LDL_PL_pct	1.45033	0.202828	0.999997
S_HDL_P_by_M_HDL_CE	-14.3852	0.202879	0.999997
M_VLDL_PL_by_L_HDL_PL	-2.93276	0.202999	0.999997
S_VLDL_P_by_L_HDL_C	6.03157	0.203071	0.999997
XL_HDL_FC_by_L_LDL_PL_pct	0.519793	0.203206	0.999997
XL_HDL_TG_pct	0.0958558	0.203242	0.999997
L_LDL_FC_by_HDL_size	-1.41081	0.203309	0.999997
IDL_FC_by_L_HDL_FC	3.1003	0.203666	0.999997
S_VLDL_FC_by_L_HDL_PL	-3.17116	0.204107	0.999997
Omega_6_pct_by_M_HDL_P	-1.69574	0.204125	0.999997
SFA_by_L_LDL_TG_pct	-2.95344	0.204479	0.999997
S_LDL_CE_by_L_HDL_PL	-2.90545	0.204785	0.999997
M_LDL_TG_by_L_HDL_C	6.95267	0.205058	0.999997
Omega_6_by_L_LDL_TG_pct	-3.5504	0.205345	0.999997
M_VLDL_FC_by_L_HDL_PL	-3.00472	0.205393	0.999997
M_LDL_CE_by_Gln	-1.68995	0.205399	0.999997
XL_HDL_CE_by_Gly	1.41013	0.205516	0.999997
S_HDL_C_by_M_HDL_CE	-16.442	0.205601	0.999997
XXL_VLDL_TG_by_L_HDL_C	-5.15081	0.205716	0.999997
L_LDL_CE_pct_by_M_HDL_CE	-15.9667	0.205736	0.999997
HDL_CE_by_L_HDL_FC	2.28164	0.205746	0.999997
VLDL_C_by_XL_VLDL_CE_pct	-1.40559	0.205882	0.999997
S_HDL_FC_by_XS_VLDL_PL_pct	-8.1809	0.206268	0.999997
HDL_CE_by_L_HDL_PL	-0.896261	0.206444	0.999997
S_LDL_CE_pct_by_M_HDL_CE	-20.2814	0.206547	0.999997
LDL_TG_by_HDL_size	-1.73729	0.206875	0.999997
Lactate_by_M_HDL_CE	-77.6744	0.206875	0.999997
XL_VLDL_CE_by_L_HDL_PL	-2.45376	0.206955	0.999997
XS_VLDL_TG_pct_by_L_HDL_PL	2.2728	0.207004	0.999997
XL_VLDL_PL_by_S_LDL_FC_pct	-1.87078	0.207046	0.999997
S_LDL_L_by_XXL_VLDL_CE_pct	1.12055	0.207144	0.999997
XL_HDL_PL_by_L_HDL_C	-2.22965	0.207203	0.999997
His_by_XS_VLDL_C_pct	4.65206	0.207549	0.999997
M_LDL_FC_by_M_VLDL_PL_pct	0.815911	0.207594	0.999997
XL_HDL_TG_by_L_HDL_CE	3.63289	0.207644	0.999997
IDL_P_by_L_HDL_PL	-3.68048	0.20792	0.999997
XXL_VLDL_FC_by_M_HDL_C	-2.65822	0.208113	0.999997
XS_VLDL_P_by_M_LDL_PL_pct	-5.01883	0.208255	0.999997
Phe_by_L_HDL_C	10.3975	0.208342	0.999997
Phosphatidylc_by_L_HDL_C	8.04596	0.208401	0.999997
S_HDL_CE_by_M_HDL_CE	-23.1107	0.20879	0.999997
Omega_3_pct_by_M_HDL_CE	17.8109	0.20888	0.999997
MUFA_by_Creatinine	-3.95637	0.20909	0.999997
LDL_size_by_M_HDL_CE	31.5499	0.20924	0.999997
S_LDL_CE_by_S_VLDL_PL_pct	0.943054	0.209827	0.999997
HDL_FC_by_L_LDL_PL_pct	-0.723737	0.209949	0.999997
Unsaturation_by_M_HDL_CE	24.4652	0.209977	0.999997
L_LDL_C_by_M_LDL_PL_pct	-3.16021	0.210344	0.999997
IDL_CE_pct_by_M_HDL_C	-0.955391	0.210453	0.999997
L_HDL_TG_by_M_HDL_C	-0.959915	0.210558	0.999997
S_LDL_PL_pct_by_M_HDL_CE	16.8118	0.210751	0.999997
Cholines_by_L_HDL_PL	-2.35756	0.211042	0.999997
M_LDL_C_pct_by_M_HDL_CE	-10.823	0.211086	0.999997
DHA_by_L_HDL_PL	-0.973914	0.211251	0.999997
XS_VLDL_C_by_M_LDL_PL_pct	-6.17854	0.211265	0.999997
S_HDL_L_by_M_HDL_P	1.08802	0.211635	0.999997
LA_by_L_HDL_C	9.88476	0.211818	0.999997
Clinical_LDL_C_by_Gln	-1.55157	0.211861	0.999997
IDL_CE_pct_by_Acetoacetate	-20.537	0.212062	0.999997
Sphingomyelins_by_M_HDL_CE	33.8391	0.212114	0.999997
HDL_CE_by_M_HDL_CE	10.6617	0.212235	0.999997
Ala_by_XL_VLDL_TG_pct	-2.99139	0.212265	0.999997
L_HDL_C_pct_by_L_HDL_C	-1.84556	0.212277	0.999997
XS_VLDL_L_by_L_HDL_C	4.81659	0.212398	0.999997
DHA_by_M_HDL_CE	11.2645	0.212473	0.999997
XS_VLDL_C	0.099921	0.212729	0.999997
SFA_by_M_HDL_L	2.07538	0.213072	0.999997
IDL_TG_pct_by_XXL_VLDL_CE_pct	1.08357	0.213207	0.999997
XL_HDL_TG_pct_by_MUFA_pct	2.17262	0.213594	0.999997
S_VLDL_TG_by_L_HDL_CE	2.60173	0.21368	0.999997
Omega_3_by_M_HDL_CE	25.2516	0.213712	0.999997
XL_HDL_FC_by_L_HDL_C	-1.52825	0.213713	0.999997
XL_HDL_FC_by_M_HDL_CE	28.886	0.21373	0.999997
HDL_C_by_M_HDL_CE	14.7679	0.213791	0.999997
L_HDL_CE_pct_by_L_HDL_C	-1.91922	0.213802	0.999997
S_VLDL_L_by_L_HDL_C	6.60813	0.21385	0.999997
Glucose_by_M_HDL_CE	94.0607	0.21386	0.999997
Total_TG_by_M_HDL_L	3.7544	0.213869	0.999997
S_LDL_P_by_Creatinine	-3.21888	0.214212	0.999997
M_LDL_L_by_Gln	-1.6372	0.214226	0.999997
HDL_P_by_XL_VLDL_C_pct	1.61141	0.214434	0.999997
XL_HDL_C_by_M_HDL_CE	42.3847	0.214605	0.999997
Phosphoglyc_by_Gln	-0.953111	0.214615	0.999997
VLDL_P_by_XL_VLDL_CE_pct	-1.37855	0.214674	0.999997
M_HDL_CE_pct_by_S_LDL_C_pct	0.947969	0.214762	0.999997
Total_FC_by_L_HDL_PL	-3.0334	0.214967	0.999997
IDL_PL_by_L_HDL_PL	-3.23508	0.215004	0.999997
SFA_by_M_HDL_CE	38.8253	0.215035	0.999997
XL_HDL_CE_by_M_HDL_CE	39.7712	0.215082	0.999997
Total_FA_by_S_HDL_PL_pct	-0.837467	0.215103	0.999997
XXL_VLDL_C_by_M_HDL_C	-3.29189	0.215181	0.999997
S_HDL_FC_by_M_HDL_P	0.950591	0.215255	0.999997
HDL_PL_by_S_HDL_PL_pct	-0.787954	0.215312	0.999997
L_VLDL_P_by_L_HDL_C	3.33776	0.215359	0.999997
XL_HDL_L_by_M_HDL_CE	53.4866	0.215407	0.999997
Lactate_by_M_VLDL_CE_pct	-6.23401	0.21542	0.999997
Lactate_by_M_HDL_C	-3.00735	0.215448	0.999997
XL_HDL_PL_by_M_HDL_CE	20.6232	0.215668	0.999997
XL_HDL_P_by_M_HDL_CE	55.6816	0.215788	0.999997
XS_VLDL_L	0.0981369	0.215804	0.999997
Omega_3_by_XS_VLDL_C_pct	2.28833	0.215833	0.999997
S_HDL_FC_pct_by_M_HDL_CE	45.1717	0.2159	0.999997
HDL_FC_by_M_HDL_CE	29.7416	0.216085	0.999997
HDL_L_by_M_HDL_CE	20.9526	0.216378	0.999997
XL_HDL_CE_pct_by_M_HDL_CE	-59.5898	0.216513	0.999997
Phosphatidylc_by_L_HDL_PL	-2.04763	0.216547	0.999997
XS_VLDL_CE	0.0994484	0.216704	0.999997
HDL_PL_by_M_HDL_CE	21.9205	0.216753	0.999997
S_LDL_CE_pct_by_XS_VLDL_PL_pct	-5.66016	0.216791	0.999997
LDL_FC_by_S_VLDL_PL_pct	0.746871	0.21691	0.999997
IDL_PL_by_L_HDL_FC	2.93673	0.217059	0.999997
DHA_by_L_HDL_C	1.17541	0.217074	0.999997
M_LDL_PL_by_Gln	-1.5997	0.217419	0.999997
S_VLDL_CE_by_L_HDL_C	6.18466	0.21748	0.999997
Phosphoglyc_by_M_HDL_CE	31.1957	0.217503	0.999997
XL_HDL_C_pct_by_M_HDL_CE	-60.0111	0.217562	0.999997
M_HDL_FC_pct_by_M_HDL_CE	15.2847	0.217758	0.999997
Cholines_by_M_HDL_CE	30.5059	0.217778	0.999997
ApoA1_by_M_HDL_CE	15.165	0.217813	0.999997
S_VLDL_C_by_XL_VLDL_CE_pct	-1.43009	0.217887	0.999997
XL_HDL_FC_pct_by_M_HDL_CE	-27.7022	0.217961	0.999997
LA_by_Gln	-1.45983	0.218158	0.999997
S_LDL_L_by_L_HDL_PL	-2.77872	0.218234	0.999997
Phosphatidylc_by_M_HDL_CE	31.036	0.218254	0.999997
XL_HDL_PL_pct_by_L_HDL_C	-2.16944	0.218317	0.999997
LA_by_L_HDL_L	2.89033	0.218367	0.999997
Phosphoglyc_by_L_HDL_PL	-2.27529	0.2184	0.999997
L_LDL_L_by_S_VLDL_PL_pct	0.799356	0.218483	0.999997
Remnant_C_by_L_HDL_PL	-3.30966	0.218652	0.999997
M_LDL_TG_pct_by_M_HDL_CE	22.6422	0.218803	0.999997
IDL_FC_by_XS_VLDL_C_pct	5.01692	0.218831	0.999997
S_LDL_PL_pct_by_L_HDL_C	-11.3957	0.21886	0.999997
S_HDL_P_by_S_HDL_PL_pct	-0.712112	0.218874	0.999997
LDL_PL_by_S_VLDL_PL_pct	0.866411	0.218964	0.999997
[truncated: 9,058 more rows]
